# Supplementary material for: Within- and Trans-Generational Effects of Variation in Dietary Macronutrient Content on Life-History Traits in the Moth Plodia interpunctella
Source: PLoS One. 2016 Dec 29;11(12):e0168869. doi: 10.1371/journal.pone.0168869 (PMC5199116; doi:10.1371/journal.pone.0168869)
Supplement: S1 File — The raw data for within-generational experiments (files beginning “within_gen”), transgenerational experiments (files beginning “trans_gen”), and patterns of egg-laying (“fecundity_data”). (ZIP) [file pone.0168869.s004.zip]

Archive with 8 entries (8 files):
- supporting_information_data/fecundity_data.xlsx
- supporting_information_data/trans_gen_haemocytes.xlsx
- supporting_information_data/trans_gen_longevity.xlsx
- supporting_information_data/trans_gen_PO.xlsx
- supporting_information_data/trans_gen_weight.xlsx
- supporting_information_data/within_gen_haemocytes.xlsx
- supporting_information_data/within_gen_PO.xlsx
- supporting_information_data/within_gen_weight.xlsx
