# Supplementary material for: Within- and Trans-Generational Effects of Variation in Dietary Macronutrient Content on Life-History Traits in the Moth Plodia interpunctella
Source: PLoS One. 2016 Dec 29;11(12):e0168869. doi: 10.1371/journal.pone.0168869 (PMC5199116; doi:10.1371/journal.pone.0168869)
Supplement: S1 File — The raw data for within-generational experiments (files beginning “within_gen”), transgenerational experiments (files beginning “trans_gen”), and patterns of egg-laying (“fecundity_data”). (ZIP) [file pone.0168869.s004.zip › supporting_information_data/fecundity_data.xlsx]

## Sheet: egg data total no damaged
eclosion.date	mother.weight	mother.id	treatment	block	treatment.cellulose	treatment.protein	egg1	egg2	egg3	egg4	egg5	egg6	egg7	egg8	egg9	egg10	egg11	death.day	total.eggs
2013-06-30	0.0153	363	30HP	4	30	HP	68	0	20	NA	NA	NA	NA	NA	NA	NA	NA	7	135
2013-07-05	0.0105	366	30HP	4	30	HP	21	0	0	NA	NA	NA	NA	NA	NA	NA	NA	6	35
2013-06-28	0.0139	370	30HP	4	30	HP	6	159	0	NA	NA	NA	NA	NA	NA	NA	NA	6	177
2013-07-04	0.0126	376	30HP	4	30	HP	1	40	14	NA	NA	NA	NA	NA	NA	NA	NA	6	79
2013-06-28	0.0115	381	30HP	4	30	HP	82	42	22	NA	NA	NA	NA	NA	NA	NA	NA	5	146
2013-07-03	0.0138	382	30HP	4	30	HP	40	12	16	NA	NA	NA	NA	NA	NA	NA	NA	7	95
2013-06-28	0.0173	387	30LP	4	30	LP	8	21	0	NA	NA	NA	NA	NA	NA	NA	NA	12	35
2013-06-30	0.0136	396	30LP	4	30	LP	45	0	3	NA	NA	NA	NA	NA	NA	NA	NA	8	102
2013-07-03	0.0155	404	30LP	4	30	LP	44	86	10	NA	NA	NA	NA	NA	NA	NA	NA	5	216
2013-07-19	NA	405	30LP	4	30	LP	0	0	3	NA	NA	NA	NA	NA	NA	NA	NA	11	18
2013-07-03	0.0119	408	30LP	4	30	LP	0	1	0	NA	NA	NA	NA	NA	NA	NA	NA	10	1
2013-07-05	0.015	410	30LP	4	30	LP	27	0	9	NA	NA	NA	NA	NA	NA	NA	NA	6	42
2013-06-29	0.0124	412	50HP	4	50	HP	0	40	0	NA	NA	NA	NA	NA	NA	NA	NA	6	47
2013-06-28	0.0134	416	50HP	4	50	HP	78	8	0	NA	NA	NA	NA	NA	NA	NA	NA	7	86
2013-06-29	0.0173	432	50HP	4	50	HP	0	10	0	NA	NA	NA	NA	NA	NA	NA	NA	9	16
2013-06-29	0.0111	434	50HP	4	50	HP	0	38	NA	NA	NA	NA	NA	NA	NA	NA	NA	5	38
2013-07-02	0.0131	436	50LP	4	50	LP	5	8	0	NA	NA	NA	NA	NA	NA	NA	NA	9	61
2013-06-28	0.014	449	50LP	4	50	LP	4	0	0	NA	NA	NA	NA	NA	NA	NA	NA	7	98
2013-07-02	0.0131	450	50LP	4	50	LP	53	15	43	NA	NA	NA	NA	NA	NA	NA	NA	6	155
2013-06-28	0.0141	452	50LP	4	50	LP	93	53	NA	NA	NA	NA	NA	NA	NA	NA	NA	2	146
2013-06-28	0.0157	453	50LP	4	50	LP	49	0	0	NA	NA	NA	NA	NA	NA	NA	NA	9	49
2013-07-04	0.0136	457	50LP	4	50	LP	61	37	NA	NA	NA	NA	NA	NA	NA	NA	NA	2	98
2013-07-03	0.013	459	50LP	4	50	LP	2	29	0	NA	NA	NA	NA	NA	NA	NA	NA	9	45
2013-06-29	0.0155	470	70HP	4	70	HP	73	3	29	NA	NA	NA	NA	NA	NA	NA	NA	NA	105
2013-06-29	0.015	476	70HP	4	70	HP	0	0	0	NA	NA	NA	NA	NA	NA	NA	NA	6	57
2013-06-30	0.0118	479	70HP	4	70	HP	105	0	0	NA	NA	NA	NA	NA	NA	NA	NA	7	126
2013-06-29	0.0132	496	70LP	4	70	LP	NA	72	16	NA	NA	NA	NA	NA	NA	NA	NA	6	88
2013-07-08	0.016	511	30HP	5	30	HP	0	4	NA	NA	NA	NA	NA	NA	NA	NA	NA	2	4
2013-07-09	0.0158	518	30HP	5	30	HP	0	1	35	NA	NA	NA	NA	NA	NA	NA	NA	6	81
2013-07-14	0.012	529	30HP	5	30	HP	93	30	33	NA	NA	NA	NA	NA	NA	NA	NA	5	159
2013-07-07	0.0158	532	30HP	5	30	HP	0	10	60	NA	NA	NA	NA	NA	NA	NA	NA	8	165
2013-07-06	0.0158	538	30LP	5	30	LP	0	0	24	NA	NA	NA	NA	NA	NA	NA	NA	11	28
2013-07-07	0.0165	540	30LP	5	30	LP	103	77	46	NA	NA	NA	NA	NA	NA	NA	NA	7	248
2013-07-08	0.0154	543	30LP	5	30	LP	20	1	0	NA	NA	NA	NA	NA	NA	NA	NA	9	25
2013-07-07	0.0138	548	30LP	5	30	LP	0	0	20	NA	NA	NA	NA	NA	NA	NA	NA	9	120
2013-07-07	0.0176	549	30LP	5	30	LP	119	58	37	NA	NA	NA	NA	NA	NA	NA	NA	6	266
2013-07-15	0.0117	558	30LP	5	30	LP	45	0	0	NA	NA	NA	NA	NA	NA	NA	NA	9	58
2013-07-09	0.0156	563	50HP	5	50	HP	0	7	3	NA	NA	NA	NA	NA	NA	NA	NA	9	44
2013-07-10	0.0137	565	50HP	5	50	HP	12	4	38	NA	NA	NA	NA	NA	NA	NA	NA	8	66
2013-07-07	0.0138	570	50HP	5	50	HP	16	16	68	NA	NA	NA	NA	NA	NA	NA	NA	6	169
2013-07-08	0.0141	575	50HP	5	50	HP	35	10	0	NA	NA	NA	NA	NA	NA	NA	NA	8	77
2013-07-12	0.0122	584	50HP	5	50	HP	10	0	12	NA	NA	NA	NA	NA	NA	NA	NA	8	22
2013-07-11	0.0134	586	50LP	5	50	LP	43	80	12	NA	NA	NA	NA	NA	NA	NA	NA	6	176
2013-07-14	0.0116	590	50LP	5	50	LP	72	19	28	NA	NA	NA	NA	NA	NA	NA	NA	9	139
2013-07-14	0.0095	599	50LP	5	50	LP	0	0	0	NA	NA	NA	NA	NA	NA	NA	NA	7	0
2013-07-05	0.0164	600	50LP	5	50	LP	3	0	0	NA	NA	NA	NA	NA	NA	NA	NA	8	199
2013-07-10	0.0116	602	50LP	5	50	LP	0	24	0	NA	NA	NA	NA	NA	NA	NA	NA	6	86
2013-07-06	0.015	603	50LP	5	50	LP	24	21	18	NA	NA	NA	NA	NA	NA	NA	NA	7	91
2013-07-12	0.0129	605	50LP	5	50	LP	23	0	7	NA	NA	NA	NA	NA	NA	NA	NA	4	111
2013-07-11	0.012	609	50LP	5	50	LP	11	0	0	NA	NA	NA	NA	NA	NA	NA	NA	8	13
2013-07-09	0.013	614	70HP	5	70	HP	67	58	39	NA	NA	NA	NA	NA	NA	NA	NA	NA	164
2013-07-08	0.0137	618	70HP	5	70	HP	0	2	48	NA	NA	NA	NA	NA	NA	NA	NA	7	95
2013-07-08	0.011	625	70HP	5	70	HP	9	1	20	NA	NA	NA	NA	NA	NA	NA	NA	6	121
2013-07-06	0.0149	626	70HP	5	70	HP	22	0	18	NA	NA	NA	NA	NA	NA	NA	NA	4	163
2013-07-11	0.0126	628	70HP	5	70	HP	0	13	10	NA	NA	NA	NA	NA	NA	NA	NA	6	41
2013-07-15	0.0115	634	70HP	5	70	HP	68	0	0	NA	NA	NA	NA	NA	NA	NA	NA	NA	68
2013-07-16	0.0105	636	70LP	5	70	LP	73	29	32	NA	NA	NA	NA	NA	NA	NA	NA	5	146
2013-07-09	0.0097	640	70LP	5	70	LP	0	1	0	NA	NA	NA	NA	NA	NA	NA	NA	6	78
2013-07-15	0.0121	654	70LP	5	70	LP	66	0	0	NA	NA	NA	NA	NA	NA	NA	NA	4	98
2013-07-11	0.0108	658	70LP	5	70	LP	0	0	0	NA	NA	NA	NA	NA	NA	NA	NA	5	12
2013-09-27	0.014	996	30HP	8	30	HP	0	0	0	0	0	0	0	0	0	4	NA	10	4
2013-09-23	0.0139	1000	30HP	8	30	HP	107	71	24	26	0	NA	NA	NA	NA	NA	NA	5	228
2013-09-21	0.0173	1024	30LP	8	30	LP	98	81	78	21	16	0	NA	NA	NA	NA	NA	6	294
2013-09-21	0.0218	1036	30LP	8	30	LP	0	0	0	0	0	0	0	0	0	NA	NA	9	0
2013-09-26	0.0138	1048	50HP	8	50	HP	6	95	2	18	3	0	NA	NA	NA	NA	NA	6	124
2013-09-24	0.0165	1050	50HP	8	50	HP	0	0	3	0	0	0	2	42	60	NA	NA	9	107
2013-10-01	0.0147	1051	50HP	8	50	HP	13	2	0	7	126	20	7	NA	NA	NA	NA	7	175
2013-09-24	0.0148	1064	50HP	8	50	HP	0	0	0	0	2	3	3	55	NA	NA	NA	8	63
2013-09-21	0.0156	1070	50LP	8	50	LP	106	132	37	3	1	0	NA	NA	NA	NA	NA	6	279
2013-09-21	0.0159	1072	50LP	8	50	LP	0	9	3	8	5	8	17	35	7	NA	NA	9	92
2013-09-21	0.0173	1077	50LP	8	50	LP	59	173	65	21	0	0	NA	NA	NA	NA	NA	6	318
2013-10-01	0.0136	1085	50LP	8	50	LP	0	0	0	0	2	0	9	23	3	NA	NA	9	37
2013-09-25	0.0138	1088	50LP	8	50	LP	109	63	53	6	8	0	NA	NA	NA	NA	NA	6	239
2013-09-28	0.0156	1090	50LP	8	50	LP	81	44	0	0	0	0	0	0	NA	NA	NA	8	125
2013-09-28	0.0133	1099	70HP	8	70	HP	0	0	0	0	5	0	0	NA	NA	NA	NA	7	5
2013-09-27	0.0111	1101	70HP	8	70	HP	2	19	15	1	0	4	0	NA	NA	NA	NA	7	41
2013-09-21	0.0151	1103	70HP	8	70	HP	51	16	97	51	21	0	0	NA	NA	NA	NA	7	236
2013-09-22	0.0161	1108	70HP	8	70	HP	58	41	68	0	6	0	NA	NA	NA	NA	NA	6	173
2013-10-01	0.0112	1124	70LP	8	70	LP	4	33	12	3	45	11	16	14	0	NA	NA	9	138
2013-09-25	0.0129	1127	70LP	8	70	LP	12	8	0	0	5	1	0	9	27	10	NA	10	72
2013-09-21	0.0158	1128	70LP	8	70	LP	146	NA	NA	NA	NA	NA	NA	NA	NA	NA	NA	NA	146
2013-09-21	0.0143	1134	70LP	8	70	LP	0	0	35	67	23	5	9	0	NA	NA	NA	8	139
2013-10-02	0.0141	1141	30HP	9	30	HP	0	0	0	0	0	0	0	0	0	NA	NA	9	0
2013-09-28	0.0157	1142	30HP	9	30	HP	0	109	0	0	0	0	10	33	NA	NA	NA	8	152
2013-09-29	0.0144	1149	30HP	9	30	HP	85	34	7	66	5	NA	NA	NA	NA	NA	NA	5	197
2013-10-01	0.0146	1156	30HP	9	30	HP	18	32	2	1	3	37	5	NA	NA	NA	NA	7	98
2013-10-03	0.0111	1157	30HP	9	30	HP	1	0	14	16	13	NA	NA	NA	NA	NA	NA	5	44
2013-09-30	0.0114	1159	30HP	9	30	HP	0	0	0	0	0	0	0	0	NA	NA	NA	8	0
2013-09-29	0.0134	1160	30HP	9	30	HP	119	60	12	46	0	2	NA	NA	NA	NA	NA	6	239
2013-10-02	0.0144	1166	30LP	9	30	LP	11	2	20	32	0	2	12	6	NA	NA	NA	8	85
2013-10-03	0.0124	1169	30LP	9	30	LP	1	7	2	4	2	11	NA	NA	NA	NA	NA	6	27
2013-09-29	0.0162	1172	30LP	9	30	LP	138	60	26	12	0	NA	NA	NA	NA	NA	NA	5	236
2013-10-09	0.0135	1174	30LP	9	30	LP	20	0	41	7	63	2	NA	NA	NA	NA	NA	6	133
2013-09-29	0.0168	1176	30LP	9	30	LP	0	0	0	5	0	0	0	NA	NA	NA	NA	7	5
2013-09-28	0.0152	1181	30LP	9	30	LP	0	0	0	0	3	8	34	NA	NA	NA	NA	7	45
2013-09-30	0.0141	1184	30LP	9	30	LP	58	0	7	59	1	0	14	NA	NA	NA	NA	7	139
2013-09-27	0.0135	1192	50HP	9	50	HP	52	0	0	0	0	0	4	0	NA	NA	NA	8	56
2013-09-30	0.0144	1207	50HP	9	50	HP	15	0	4	4	0	0	47	NA	NA	NA	NA	7	70
2013-09-30	0.0147	1211	50HP	9	50	HP	6	0	2	36	16	11	NA	NA	NA	NA	NA	6	71
2013-09-28	0.0173	1212	50HP	9	50	HP	64	152	1	0	10	NA	NA	NA	NA	NA	NA	5	227
2013-10-06	0.0148	1213	50HP	9	50	HP	5	42	1	51	55	6	NA	NA	NA	NA	NA	6	160
2013-09-28	0.0169	1214	50HP	9	50	HP	0	0	0	3	NA	NA	NA	NA	NA	NA	NA	NA	3
2013-09-28	0.0151	1216	50LP	9	50	LP	35	123	0	1	12	NA	NA	NA	NA	NA	NA	5	171
2013-09-30	0.017	1217	50LP	9	50	LP	21	32	0	17	57	17	54	NA	NA	NA	NA	7	176
2013-10-02	0.0138	1220	50LP	9	50	LP	10	25	8	133	0	NA	NA	NA	NA	NA	NA	5	176
2013-10-03	0.0145	1232	50LP	9	50	LP	0	6	0	NA	NA	NA	NA	NA	NA	NA	NA	NA	NA
2013-10-02	0.017	1233	50LP	9	50	LP	15	4	0	6	4	129	2	2	NA	NA	NA	8	162
2013-10-01	0.018	1234	50LP	9	50	LP	0	7	3	0	0	0	0	0	NA	NA	NA	8	10
2013-09-27	0.0167	1237	50LP	9	50	LP	39	16	0	3	0	3	117	0	10	1	NA	10	189
2013-10-01	0.018	1239	50LP	9	50	LP	3	19	1	0	0	0	0	15	NA	NA	NA	8	38
2013-10-05	0.0139	1242	70HP	9	70	HP	0	7	0	0	0	2	4	47	NA	NA	NA	8	60
2013-10-02	0.0142	1246	70HP	9	70	HP	0	5	114	21	0	0	9	NA	NA	NA	NA	7	149
2013-10-02	0.0123	1250	70HP	9	70	HP	15	18	41	35	1	NA	NA	NA	NA	NA	NA	5	110
2013-09-28	0.0117	1251	70HP	9	70	HP	0	140	7	10	6	1	NA	NA	NA	NA	NA	6	164
2013-10-03	0.0133	1252	70HP	9	70	HP	63	33	54	23	2	NA	NA	NA	NA	NA	NA	5	175
2013-10-04	0.0157	1254	70HP	9	70	HP	138	31	11	0	3	9	NA	NA	NA	NA	NA	6	192
2013-10-05	0.0137	1257	70HP	9	70	HP	0	4	0	3	0	3	7	NA	NA	NA	NA	7	17
2013-10-02	0.0151	1266	70LP	9	70	LP	1	11	0	4	1	NA	NA	NA	NA	NA	NA	5	17
2013-09-30	0.0148	1268	70LP	9	70	LP	8	14	1	0	1	0	3	8	41	NA	NA	9	76
2013-10-04	0.0141	1273	70LP	9	70	LP	2	34	9	0	2	0	15	36	NA	NA	NA	8	98
2013-10-01	0.0154	1290	70LP	9	70	LP	33	43	1	NA	NA	NA	NA	NA	NA	NA	NA	NA	NA
2013-10-14	0.0156	1296	30HP	10	30	HP	21	44	16	109	2	1	0	NA	NA	NA	NA	7	193
2013-10-15	0.012	1297	30HP	10	30	HP	29	4	46	20	29	10	NA	NA	NA	NA	NA	6	138
2013-10-20	0.0151	1302	30HP	10	30	HP	0	68	3	1	0	3	0	19	NA	NA	NA	8	94
2013-10-15	0.014	1308	30HP	10	30	HP	0	10	0	0	0	0	7	62	NA	NA	NA	8	79
2013-10-15	0.0139	1311	30HP	10	30	HP	87	1	0	4	32	14	0	2	NA	NA	NA	8	42
2013-10-12	0.0163	1313	30HP	10	30	HP	0	40	0	0	1	0	0	1	0	NA	NA	9	42
2013-10-15	0.0142	1314	30HP	10	30	HP	37	6	2	16	0	0	0	2	NA	NA	NA	8	63
2013-10-15	0.0133	1316	30HP	10	30	HP	61	45	48	14	2	NA	NA	NA	NA	NA	NA	5	170
2013-10-13	0.0157	1317	30HP	10	30	HP	28	57	1	4	0	1	NA	NA	NA	NA	NA	6	91
2013-10-13	0.015	1323	30LP	10	30	LP	0	38	0	0	4	0	25	0	1	NA	NA	9	68
2013-10-11	0.0154	1324	30LP	10	30	LP	2	18	0	2	7	20	11	34	NA	NA	NA	8	94
2013-10-14	0.0129	1332	30LP	10	30	LP	38	1	51	0	14	NA	NA	NA	NA	NA	NA	5	104
2013-10-13	0.0175	1336	30LP	10	30	LP	0	4	40	37	0	0	2	10	15	NA	NA	9	108
2013-10-14	0.0175	1356	50HP	10	50	HP	15	1	11	5	26	2	0	0	NA	NA	NA	2	60
2013-10-16	0.0133	1361	50HP	10	50	HP	15	5	10	4	0	0	11	0	NA	NA	NA	8	45
2013-10-11	0.0132	1364	50HP	10	50	HP	0	0	0	0	0	0	2	NA	NA	NA	NA	7	2
2013-10-14	0.0139	1370	50HP	10	50	HP	0	0	0	0	0	2	2	1	1	4	NA	10	10
2013-10-12	0.0165	1374	50HP	10	50	HP	81	0	11	5	3	0	3	NA	NA	NA	NA	7	103
2013-10-13	0.0145	1382	50LP	10	50	LP	0	17	14	0	0	0	14	NA	NA	NA	NA	7	45
2013-10-12	0.0161	1383	50LP	10	50	LP	99	NA	NA	NA	NA	NA	NA	NA	NA	NA	NA	NA	NA
2013-10-12	0.0173	1384	50LP	10	50	LP	31	0	2	14	65	1	0	8	2	NA	NA	9	123
2013-10-13	0.0135	1386	50LP	10	50	LP	77	26	0	0	0	0	0	NA	NA	NA	NA	7	103
2013-10-12	0.0188	1389	50LP	10	50	LP	0	154	20	0	0	3	NA	NA	NA	NA	NA	6	177
2013-10-15	0.0153	1390	50LP	10	50	LP	59	57	0	35	2	NA	NA	NA	NA	NA	NA	5	153
2013-10-16	0.0148	1402	50LP	10	50	LP	0	6	2	0	0	8	3	16	NA	NA	NA	8	35
2013-10-13	0.0164	1422	70HP	10	70	HP	73	54	29	12	0	38	NA	NA	NA	NA	NA	6	206
2013-10-16	0.0128	1431	70HP	10	70	HP	64	37	25	37	3	5	NA	NA	NA	NA	NA	6	171
2013-10-15	0.0151	1432	70HP	10	70	HP	5	69	14	77	9	16	NA	NA	NA	NA	NA	6	190
2013-10-13	0.015	1433	70HP	10	70	HP	0	5	0	3	0	0	15	0	0	NA	NA	9	23
2013-10-19	0.0142	1434	70HP	10	70	HP	8	0	6	44	38	18	11	NA	NA	NA	NA	7	125
2013-10-15	0.0165	1440	70HP	10	70	HP	8	0	0	0	0	0	26	16	NA	NA	NA	8	50
2013-10-13	0.0172	1442	70LP	10	70	LP	32	53	0	0	0	0	1	0	2	NA	NA	9	88
2013-10-15	0.0187	1449	70LP	10	70	LP	0	0	1	7	13	22	NA	NA	NA	NA	NA	6	43
2013-10-19	0.0142	1451	70LP	10	70	LP	86	10	49	32	7	14	NA	NA	NA	NA	NA	6	198
2013-10-16	0.0138	1458	70LP	10	70	LP	50	32	0	13	0	12	NA	NA	NA	NA	NA	6	107
2013-10-20	0.0137	1461	70LP	10	70	LP	4	42	0	1	7	4	5	21	5	NA	NA	9	89
2013-10-19	0.0144	1464	70LP	10	70	LP	68	4	6	0	0	0	6	3	NA	NA	NA	8	87
2013-10-19	0.0131	1465	70LP	10	70	LP	10	3	28	29	20	22	NA	NA	NA	NA	NA	6	112
2013-10-23	0.0168	1476	30HP	11	30	HP	35	124	39	3	1	0	0	NA	NA	NA	NA	7	202
2013-10-20	0.0176	1479	30HP	11	30	HP	0	2	0	0	0	1	0	1	0	0	NA	10	4
2013-10-26	0.0153	1481	30HP	11	30	HP	0	38	1	3	2	0	2	3	5	NA	NA	9	54
2013-10-23	0.0125	1490	30HP	11	30	HP	4	48	38	56	6	0	NA	NA	NA	NA	NA	6	152
2013-10-18	0.0182	1512	30LP	11	30	LP	0	0	0	0	0	0	0	14	34	0	NA	10	48
2013-10-18	0.016	1514	30LP	11	30	LP	146	37	2	55	0	1	0	NA	NA	NA	NA	7	241
2013-10-18	0.0138	1522	50HP	11	50	HP	0	0	0	0	0	0	6	11	0	NA	NA	9	17
2013-10-18	0.0181	1530	50HP	11	50	HP	103	10	0	18	1	17	10	0	NA	NA	NA	8	159
2013-10-20	0.0152	1532	50HP	11	50	HP	8	54	2	0	0	0	2	0	NA	NA	NA	8	66
2013-10-15	0.0134	1535	50HP	11	50	HP	16	171	4	0	NA	NA	NA	NA	NA	NA	NA	4	191
2013-10-18	0.0134	1540	50HP	11	50	HP	52	32	9	0	0	45	NA	NA	NA	NA	NA	6	138
2013-10-23	0.0128	1547	50LP	11	50	LP	25	11	0	0	0	0	4	0	NA	NA	NA	8	40
2013-10-23	0.0143	1554	50LP	11	50	LP	1	9	0	0	0	0	6	13	NA	NA	NA	8	29
2013-10-25	0.0132	1557	50LP	11	50	LP	49	44	0	0	0	0	0	NA	NA	NA	NA	7	93
2013-10-20	0.0157	1562	50LP	11	50	LP	34	20	6	0	37	121	1	NA	NA	NA	NA	7	219
2013-10-18	0.0126	1563	50LP	11	50	LP	1	28	2	62	0	0	0	2	NA	NA	NA	8	95
2013-10-20	0.0141	1583	70HP	11	70	HP	6	0	0	0	0	0	0	0	0	0	0	11	6
2013-10-20	0.0148	1595	70HP	11	70	HP	15	25	7	83	52	11	0	NA	NA	NA	NA	7	193
2013-10-23	0.0129	1604	70LP	11	70	LP	82	6	29	56	18	3	0	NA	NA	NA	NA	7	194
2013-10-19	0.0154	1607	70LP	11	70	LP	10	7	0	0	0	0	0	NA	NA	NA	NA	7	17
2013-10-23	0.0127	1613	70LP	11	70	LP	15	17	0	0	2	3	0	2	1	NA	NA	9	40
2013-10-20	0.0115	1618	70LP	11	70	LP	7	52	0	0	0	0	0	0	0	26	NA	10	85
2013-11-09	0.0171	1777	30HP	13	30	HP	78	0	0	0	0	0	0	NA	NA	NA	NA	7	78
2013-11-08	0.0157	1778	30HP	13	30	HP	7	23	1	0	0	0	0	6	3	NA	NA	9	40
2013-11-11	0.0163	1783	30HP	13	30	HP	18	80	1	0	0	NA	NA	NA	NA	NA	NA	5	99
2013-11-11	0.014	1788	30HP	13	30	HP	2	48	0	0	0	0	18	NA	NA	NA	NA	7	68
2013-11-09	0.0146	1790	30HP	13	30	HP	36	71	36	0	7	0	NA	NA	NA	NA	NA	6	150
2013-11-10	0.016	1793	30HP	13	30	HP	0	2	0	1	5	0	5	12	5	NA	NA	9	30
2013-11-09	0.0172	1800	30LP	13	30	LP	0	0	0	0	0	0	4	2	NA	NA	NA	8	6
2013-11-07	0.0159	1803	30LP	13	30	LP	0	94	2	32	13	31	NA	NA	NA	NA	NA	6	172
2013-11-16	0.0152	1807	30LP	13	30	LP	26	79	0	0	9	2	NA	NA	NA	NA	NA	6	116
2013-11-11	0.0164	1819	30LP	13	30	LP	72	78	40	5	0	1	0	NA	NA	NA	NA	7	196
2013-11-08	0.0173	1820	30LP	13	30	LP	0	1	0	0	0	0	0	86	NA	NA	NA	8	87
2013-11-19	NA	1823	50HP	13	50	HP	28	18	14	4	12	31	NA	NA	NA	NA	NA	6	107
2013-11-08	0.0165	1827	50HP	13	50	HP	0	158	33	8	2	12	3	NA	NA	NA	NA	7	216
2013-11-13	0.0153	1828	50HP	13	50	HP	45	29	62	0	0	0	0	NA	NA	NA	NA	7	136
2013-11-09	0.0162	1832	50HP	13	50	HP	1	1	0	5	0	0	0	55	NA	NA	NA	8	62
2013-11-09	0.0157	1838	50HP	13	50	HP	0	0	0	0	0	0	0	NA	NA	NA	NA	7	0
2013-11-10	0.0148	1839	50HP	13	50	HP	40	99	0	1	10	68	1	NA	NA	NA	NA	7	219
2013-11-10	0.0134	1844	50HP	13	50	HP	0	1	0	0	0	0	0	NA	NA	NA	NA	7	1
2013-11-09	0.0138	1845	50HP	13	50	HP	0	106	1	0	0	0	7	0	NA	NA	NA	8	114
2013-11-09	0.0164	1847	50LP	13	50	LP	0	7	2	1	2	6	10	0	NA	NA	NA	8	28
2013-11-09	0.0172	1849	50LP	13	50	LP	134	49	54	10	0	0	NA	NA	NA	NA	NA	6	247
2013-11-09	0.0193	1852	50LP	13	50	LP	3	2	0	0	0	0	0	6	0	3	NA	10	14
2013-11-08	0.017	1858	50LP	13	50	LP	0	160	29	31	7	0	0	NA	NA	NA	NA	7	227
2013-11-13	0.0184	1859	50LP	13	50	LP	6	0	0	0	0	1	0	0	31	0	NA	10	38
2013-11-09	0.017	1860	50LP	13	50	LP	53	38	0	17	0	7	8	1	NA	NA	NA	8	124
2013-11-10	0.0178	1863	50LP	13	50	LP	1	19	0	0	1	10	NA	NA	NA	NA	NA	6	31
2013-11-14	0.0155	1865	50LP	13	50	LP	22	70	NA	NA	NA	NA	NA	NA	NA	NA	NA	NA	92
2013-11-10	0.0171	1868	50LP	13	50	LP	0	0	0	0	0	2	12	41	10	NA	NA	9	65
2013-11-09	0.0166	1869	50LP	13	50	LP	0	27	51	2	0	0	36	NA	NA	NA	NA	7	116
2013-11-09	0.0124	1880	70HP	13	70	HP	8	12	12	0	2	5	7	NA	NA	NA	NA	7	46
2013-11-12	0.016	1883	70HP	13	70	HP	17	39	1	2	0	1	14	0	NA	NA	NA	8	74
2013-11-11	0.0128	1886	70HP	13	70	HP	58	15	21	0	0	2	NA	NA	NA	NA	NA	6	96
2013-11-10	0.0172	1888	70HP	13	70	HP	3	13	3	2	98	4	1	3	0	NA	NA	9	127
2013-11-11	0.0145	1889	70HP	13	70	HP	0	0	1	88	38	2	33	NA	NA	NA	NA	7	162
2013-11-08	0.0153	1892	70HP	13	70	HP	0	8	0	0	0	0	0	17	5	NA	NA	9	30
2013-11-20	0.0128	1901	70LP	13	70	LP	51	18	1	0	NA	NA	NA	NA	NA	NA	NA	4	70
2013-11-11	0.016	1902	70LP	13	70	LP	0	0	0	0	0	11	66	1	NA	NA	NA	8	78
2013-11-14	0.0151	1906	70LP	13	70	LP	0	41	NA	NA	NA	NA	NA	NA	NA	NA	NA	NA	41
2013-11-16	0.0125	1909	70LP	13	70	LP	0	20	39	0	0	1	NA	NA	NA	NA	NA	6	60
2013-11-15	0.0134	1914	70LP	13	70	LP	52	48	0	0	0	1	1	NA	NA	NA	NA	7	102
2013-11-08	0.0153	1915	70LP	13	70	LP	71	92	5	11	2	4	0	4	5	6	5	11	205
2013-11-19	0.012	1916	70LP	13	70	LP	19	33	6	19	1	1	1	NA	NA	NA	NA	7	80
2013-11-08	0.0155	1917	70LP	13	70	LP	10	34	12	93	NA	NA	NA	NA	NA	NA	NA	4	149
