# Supplementary material for: Within- and Trans-Generational Effects of Variation in Dietary Macronutrient Content on Life-History Traits in the Moth Plodia interpunctella
Source: PLoS One. 2016 Dec 29;11(12):e0168869. doi: 10.1371/journal.pone.0168869 (PMC5199116; doi:10.1371/journal.pone.0168869)
Supplement: S1 File — The raw data for within-generational experiments (files beginning “within_gen”), transgenerational experiments (files beginning “trans_gen”), and patterns of egg-laying (“fecundity_data”). (ZIP) [file pone.0168869.s004.zip › supporting_information_data/trans_gen_haemocytes.xlsx]

## Sheet: haemocytes mateff all blocks
date.counted	family.id	offspring.id	unique.id	treatment	t.c	t.p	offspring.weight	mother.weight	block	mean.count	total.count
2013-09-09	366a	1	366-1	30HP	a	HP	0.0154	0.0105	b4	12.5	125
2013-09-09	636a	1	636-1	70LP	c	LP	0.0214	0.0105	b5	5.5	55
2013-09-10	366a	2	366-2	30HP	a	HP	0.0217	0.0105	b4	5.5	55
2013-09-09	636a	3	636-3	70LP	c	LP	0.0226	0.0105	b5	6.1	61
2013-09-10	366a	3	366-3	30HP	a	HP	0.0242	0.0105	b4	4.7	47
2013-09-09	636a	2	636-2	70LP	c	LP	0.0248	0.0105	b5	5.6	56
2013-09-11	625a	3	625-3	70HP	c	HP	0.0255	0.011	b5	6.6	66
2013-09-11	625a	2	625-2	70HP	c	HP	0.0259	0.011	b5	9.7	97
2013-09-11	625a	1	625-1	70HP	c	HP	0.0282	0.011	b5	6.3	63
2013-12-11	1618a	1	1618-1	70LP	c	LP	0.0233	0.0115	b11	5.1	51
2013-08-29	381a	2	381-2	30HP	a	HP	0.0243	0.0115	b4	8.2	82
2013-09-12	634a	3	634-3	70LP	c	LP	0.0251	0.0115	b5	6.2	62
2013-09-12	634a	1	634-1	70LP	c	LP	0.0267	0.0115	b5	13.2	132
2013-09-12	634a	2	634-2	70LP	c	LP	0.0289	0.0115	b5	14.6	146
2013-09-12	602a	1	602-1	50LP	b	LP	0.0252	0.0116	b5	7	70
2013-09-12	590a	1	590-1	50LP	b	LP	0.0256	0.0116	b5	7.9	79
2013-09-12	602a	2	602-2	50LP	b	LP	0.0274	0.0116	b5	0.9	9
2013-11-11	1251a	2	1251-2	70HP	c	HP	0.0201	0.0117	b9	6.5	65
2013-11-08	1251a	1	1251-1	70HP	c	HP	0.0212	0.0117	b9	7.7	77
2013-11-13	1251a	3	1251-3	70HP	c	HP	0.0238	0.0117	b9	7.8	78
2013-11-26	1251a	4	1251-4	70HP	c	HP	0.0274	0.0117	b9	9.5	95
2014-01-06	1916a	1	1916-1	70LP	c	LP	0.0196	0.012	b13	9.1	91
2013-09-12	529a	2	529-2	30HP	a	HP	0.0208	0.012	b5	9	90
2013-11-27	1297a	2	1297-2	30HP	a	HP	0.0211	0.012	b10	5.7	57
2013-09-12	529a	3	529-3	30HP	a	HP	0.0231	0.012	b5	3.2	32
2013-09-12	529a	1	529-1	30HP	a	HP	0.0247	0.012	b5	9.6	96
2014-01-06	1916a	2	1916-2	70LP	c	LP	0.0247	0.012	b13	5.8	58
2014-01-06	1775a	1	1775-1	30HP	a	HP	0.025	0.012	b13	7.3	73
2013-11-28	1297a	3	1297-3	30HP	a	HP	0.0253	0.012	b10	3.6	36
2013-11-27	1297a	1	1297-1	30HP	a	HP	0.026	0.012	b10	8.8	88
2013-11-30	1297a	4	1297-4	30HP	a	HP	0.0276	0.012	b10	10.3	103
2013-09-12	654a	1	654-1	70LP	c	LP	0.0201	0.0121	b5	10.2	102
2013-09-12	654a	2	654-2	70LP	c	LP	0.0259	0.0121	b5	10.1	101
2013-09-12	654a	3	654-3	70LP	c	LP	0.0271	0.0121	b5	9.8	98
2013-11-12	1250a	1	1250-1	70HP	c	HP	0.0244	0.0123	b9	11.3	113
2013-12-16	1880a	1	1880-1	70HP	c	HP	0.018	0.0124	b13	12.6	126
2013-12-11	1490a	1	1490-1	30HP	a	HP	0.0141	0.0125	b11	8.2	82
2014-01-05	1909a	1	1909-1	70LP	c	LP	0.0198	0.0125	b13	3.5	35
2013-12-11	1490a	2	1490-2	30HP	a	HP	0.0215	0.0125	b11	7.4	74
2014-01-05	1909a	3	1909-3	70LP	c	LP	0.0227	0.0125	b13	6	60
2013-12-21	1909a	2	1909-2	70LP	c	LP	0.0234	0.0125	b13	9.9	99
2013-12-11	1490a	4	1490-4	30HP	a	HP	0.0259	0.0125	b11	10.1	101
2013-12-11	1490a	3	1490-3	30HP	a	HP	0.0277	0.0125	b11	10.9	109
2013-09-06	376a	2	376-2	30HP	a	HP	0.0252	0.0126	b4	7.6	76
2013-09-04	376a	1	376-1	30HP	a	HP	0.0295	0.0126	b4	5	50
2013-12-05	1613a	1	1613-1	70LP	c	LP	0.0212	0.0127	b11	14.5	145
2013-12-05	1431a	2	1431-2	70HP	c	HP	0.0156	0.0128	b10	6.5	65
2014-01-05	1901a	1	1901-1	70LP	c	LP	0.0168	0.0128	b13	7.9	79
2014-01-05	1886a	2	1886-2	70HP	c	HP	0.0188	0.0128	b13	8.2	82
2014-01-05	1901a	3	1901-3	70LP	c	LP	0.0193	0.0128	b13	2.4	24
2014-01-05	1901a	2	1901-2	70LP	c	LP	0.0224	0.0128	b13	12.6	126
2013-12-09	1431a	4	1431-4	70HP	c	HP	0.0243	0.0128	b10	7.3	73
2013-12-05	1431a	3	1431-3	70HP	c	HP	0.0246	0.0128	b10	15.9	159
2013-11-27	1431a	1	1431-1	70HP	c	HP	0.0248	0.0128	b10	20	200
2013-12-21	1886a	1	1886-1	70HP	c	HP	0.0254	0.0128	b13	13.8	138
2013-09-12	605a	1	605-1	50LP	b	LP	0.0203	0.0129	b5	9.1	91
2013-12-11	1604a	1	1604-1	70LP	c	LP	0.0205	0.0129	b11	5.1	51
2013-11-26	1332a	1	1332-1	30LP	a	LP	0.0215	0.0129	b10	8.2	82
2013-11-27	1332a	2	1332-2	30LP	a	LP	0.0219	0.0129	b10	8.2	82
2013-09-12	605a	2	605-2	50LP	b	LP	0.0263	0.0129	b5	5.5	55
2013-12-11	1604a	2	1604-2	70LP	c	LP	0.028	0.0129	b11	6.3	63
2013-11-27	1332a	3	1332-3	30LP	a	LP	0.0291	0.0129	b10	13.8	138
2013-11-28	1332a	4	1332-4	30LP	a	LP	0.0301	0.0129	b10	8.9	89
2013-12-12	1604a	3	1604-3	70LP	c	LP	0.0304	0.0129	b11	8.5	85
2013-09-10	459a	1	459-1	50LP	b	LP	0.0183	0.013	b4	7.9	79
2013-08-31	479a	1	479-1	70HP	c	HP	0.0201	0.013	b4	2	20
2013-09-11	459a	3	459-3	50LP	b	LP	0.0208	0.013	b4	9.1	91
2013-09-04	479a	3	479-3	70HP	c	HP	0.0211	0.013	b4	3.8	38
2013-09-10	614a	1	614-1	70HP	c	HP	0.0216	0.013	b5	12.1	121
2013-08-31	479a	2	479-2	70HP	c	HP	0.0217	0.013	b4	0.3	3
2013-09-10	459a	2	459-2	50LP	b	LP	0.0218	0.013	b4	7.5	75
2013-09-10	614a	2	614-2	70HP	c	HP	0.0229	0.013	b5	11.8	118
2013-09-10	614a	3	614-3	70HP	c	HP	0.0252	0.013	b5	5.6	56
2013-09-06	450a	3	450-3	50LP	b	LP	0.0203	0.0131	b4	5.4	54
2013-12-12	1465a	1	1465-1	70LP	c	LP	0.0221	0.0131	b10	7.4	74
2013-09-04	450a	1	450-1	50LP	b	LP	0.0227	0.0131	b4	13.2	132
2013-09-04	450a	2	450-2	50LP	b	LP	0.023	0.0131	b4	6.2	62
2013-12-11	1557a	1	1557-1	50LP	b	LP	0.017	0.0132	b11	8.3	83
2013-12-11	1557a	2	1557-2	50LP	b	LP	0.0217	0.0132	b11	13	130
2013-12-12	1557a	4	1557-4	50LP	b	LP	0.0237	0.0132	b11	7.8	78
2013-12-11	1557a	3	1557-3	50LP	b	LP	0.0247	0.0132	b11	6.4	64
2013-09-04	496a	2	496-2	70LP	c	LP	0.0281	0.0132	b4	4.6	46
2013-09-03	496a	3	496-3	70LP	c	LP	0.0302	0.0132	b4	10.6	106
2013-11-26	1255a	4	1255-4	70HP	c	HP	0.018	0.0133	b9	11.3	113
2013-11-11	1252a	1	1252-1	70HP	c	HP	0.0181	0.0133	b9	5.2	52
2013-11-07	1255a	1	1255-1	70HP	c	HP	0.0182	0.0133	b9	8.9	89
2013-11-11	1255a	2	1255-2	70HP	c	HP	0.0211	0.0133	b9	9.9	99
2013-11-11	1252a	2	1252-2	70HP	c	HP	0.0213	0.0133	b9	8.2	82
2013-11-11	1252a	3	1252-3	70HP	c	HP	0.0213	0.0133	b9	9.5	95
2013-11-12	1255a	3	1255-3	70HP	c	HP	0.0241	0.0133	b9	6.3	63
2013-11-11	1252a	4	1252-4	70HP	c	HP	0.0247	0.0133	b9	8.7	87
2013-11-27	1316a	2	1316-2	30HP	a	HP	0.0261	0.0133	b10	4.2	42
2013-11-26	1316a	1	1316-1	30HP	a	HP	0.0281	0.0133	b10	9	90
2013-11-30	1316a	4	1316-4	30HP	a	HP	0.0297	0.0133	b10	2.5	25
2013-11-27	1316a	3	1316-3	30HP	a	HP	0.0326	0.0133	b10	19.3	193
2013-09-02	416a	2	416-2	50HP	b	HP	0.0148	0.0134	b4	12.8	128
2013-12-21	1914a	1	1914-1	70LP	c	LP	0.0153	0.0134	b13	9.3	93
2013-09-11	586a	1	586-1	50LP	b	LP	0.0156	0.0134	b5	2.4	24
2013-12-18	1914a	3	1914-3	70LP	c	LP	0.0158	0.0134	b13	3.6	36
2013-11-27	1535a	4	1535-4	50HP	b	HP	0.0176	0.0134	b11	3.7	37
2013-11-26	1535a	2	1535-2	50HP	b	HP	0.0183	0.0134	b11	16.9	169
2013-11-05	1160a	1	1160-1	30HP	a	HP	0.0187	0.0134	b9	14.3	143
2013-11-26	1535a	1	1535-1	50HP	b	HP	0.0191	0.0134	b11	11.9	119
2013-12-21	1914a	2	1914-2	70LP	c	LP	0.0196	0.0134	b13	5.5	55
2013-11-05	1160a	2	1160-2	30HP	a	HP	0.0223	0.0134	b9	12.5	125
2013-09-04	416a	3	416-3	50HP	b	HP	0.0225	0.0134	b4	5.4	54
2013-11-30	1540a	1	1540-1	50HP	b	HP	0.0226	0.0134	b11	12.3	123
2013-09-03	416a	1	416-1	50HP	b	HP	0.0242	0.0134	b4	6.9	69
2013-09-11	586a	2	586-2	50LP	b	LP	0.0256	0.0134	b5	9.2	92
2013-11-27	1535a	3	1535-3	50HP	b	HP	0.0256	0.0134	b11	13.2	132
2013-12-09	1540a	4	1540-4	50HP	b	HP	0.0264	0.0134	b11	7.9	79
2013-12-06	1540a	3	1540-3	50HP	b	HP	0.0268	0.0134	b11	7.7	77
2013-09-11	586a	3	586-3	50LP	b	LP	0.0276	0.0134	b5	5.5	55
2013-11-11	1160a	4	1160-4	30HP	a	HP	0.0278	0.0134	b9	6.9	69
2013-12-06	1540a	2	1540-2	50HP	b	HP	0.03	0.0134	b11	10.5	105
2013-11-08	1160a	3	1160-3	30HP	a	HP	0.032	0.0134	b9	10.7	107
2013-11-26	1174a	3	1174-3	30LP	a	LP	0.02	0.0135	b9	9.6	96
2013-11-13	1174a	2	1174-2	30LP	a	LP	0.0217	0.0135	b9	11.3	113
2013-11-13	1174a	1	1174-1	30LP	a	LP	0.0223	0.0135	b9	14	140
2013-12-05	1386a	2	1386-2	50LP	b	LP	0.023	0.0135	b10	7.5	75
2013-11-30	1386a	1	1386-1	50LP	b	LP	0.0243	0.0135	b10	4.1	41
2013-11-13	1174a	4	1174-4	30LP	a	LP	0.0279	0.0135	b9	9.7	97
2013-09-04	457a	1	457-1	50LP	b	LP	0.0146	0.0136	b4	14.8	148
2013-08-31	396a	1	396-1	30LP	a	LP	0.0179	0.0136	b4	15	150
2013-09-04	457a	2	457-2	50LP	b	LP	0.0216	0.0136	b4	6.7	67
2013-08-31	396a	2	396-2	30LP	a	LP	0.0239	0.0136	b4	1.5	15
2013-09-04	396a	3	396-3	30LP	a	LP	0.025	0.0136	b4	4.4	44
2013-09-06	457a	3	457-3	50LP	b	LP	0.0251	0.0136	b4	3.8	38
2013-09-11	618a	3	618-3	70HP	c	HP	0.0236	0.0137	b5	7.6	76
2013-12-09	1461a	1	1461-1	70LP	c	LP	0.0237	0.0137	b10	9.5	95
2013-09-12	565a	3	565-3	50HP	b	HP	0.0246	0.0137	b5	7.5	75
2013-09-12	565a	1	565-1	50HP	b	HP	0.0259	0.0137	b5	8.5	85
2013-09-11	618a	2	618-2	70HP	c	HP	0.0261	0.0137	b5	5.8	58
2013-09-10	618a	1	618-1	70HP	c	HP	0.0272	0.0137	b5	6.3	63
2013-11-05	1088a	3	1088-3	50LP	b	LP	0.0168	0.0138	b8	16.6	166
2013-09-11	382a	1	382-1	30HP	a	HP	0.0181	0.0138	b4	17.1	171
2013-11-01	1088a	1	1088-1	50LP	b	LP	0.021	0.0138	b8	9	90
2013-11-08	1048a	4	1048-4	50HP	b	HP	0.022	0.0138	b8	4.2	42
2013-11-08	1048a	3	1048-3	50HP	b	HP	0.0237	0.0138	b8	12.6	126
2013-11-05	1048a	2	1048-2	50HP	b	HP	0.0241	0.0138	b8	7.8	78
2013-11-11	1220a	2	1220-2	50LP	b	LP	0.0241	0.0138	b9	11.2	112
2013-11-05	1048a	1	1048-1	50HP	b	HP	0.0248	0.0138	b8	10.6	106
2013-09-04	570a	2	570-2	50HP	b	HP	0.0261	0.0138	b5	6.5	65
2013-11-12	1220a	4	1220-4	50LP	b	LP	0.0268	0.0138	b9	13.6	136
2013-09-06	570a	1	570-1	50HP	b	HP	0.027	0.0138	b5	3.5	35
2013-09-10	570a	3	570-3	50HP	b	HP	0.0279	0.0138	b5	7.1	71
2013-11-01	1088a	2	1088-2	50LP	b	LP	0.0287	0.0138	b8	5.1	51
2013-11-04	1088a	4	1088-4	50LP	b	LP	0.0294	0.0138	b8	11.1	111
2013-11-12	1220a	3	1220-3	50LP	b	LP	0.0213	0.0138	b9	5.7	57
2013-10-31	1000a	3	1000-3	30HP	a	HP	0.0152	0.0139	b8	15.7	157
2013-11-27	1311a	1	1311-1	30HP	a	HP	0.0154	0.0139	b10	3.4	34
2013-11-26	1311a	2	1311-2	30HP	a	HP	0.0189	0.0139	b10	10.4	104
2013-11-26	1311a	3	1311-3	30HP	a	HP	0.0205	0.0139	b10	9.3	93
2013-11-27	1311a	4	1311-4	30HP	a	HP	0.022	0.0139	b10	16.1	161
2013-09-04	370a	1	370-1	30HP	a	HP	0.0234	0.0139	b4	3.7	37
2013-09-04	370a	2	370-2	30HP	a	HP	0.025	0.0139	b4	4.9	49
2013-10-21	1000a	1	1000-1	30HP	a	HP	0.027	0.0139	b8	11.4	114
2013-11-01	1000a	2	1000-2	30HP	a	HP	0.0282	0.0139	b8	8.4	84
2013-11-01	1000a	4	1000-4	30HP	a	HP	0.0282	0.0139	b8	7.6	76
2013-09-09	370a	3	370-3	30HP	a	HP	0.0311	0.0139	b4	7.2	72
2013-11-05	1184a	1	1184-1	30LP	a	LP	0.0144	0.0141	b9	7.2	72
2013-11-05	1184a	2	1184-2	30LP	a	LP	0.0161	0.0141	b9	12.9	129
2013-11-08	1184a	4	1184-4	30LP	a	LP	0.0199	0.0141	b9	8.2	82
2013-09-04	452a	3	452-3	50LP	b	LP	0.0229	0.0141	b4	12.6	126
2013-09-04	452a	2	452-2	50LP	b	LP	0.0248	0.0141	b4	9.3	93
2013-11-26	1273a	1	1273-1	70LP	c	LP	0.0253	0.0141	b9	12.5	125
2013-12-05	1451a	2	1451-2	70LP	c	LP	0.0156	0.0142	b10	5.5	55
2013-11-27	1246a	2	1246-2	70HP	c	HP	0.0181	0.0142	b9	3.3	33
2013-11-30	1451a	1	1451-1	70LP	c	LP	0.0226	0.0142	b10	7.4	74
2013-12-06	1434a	1	1434-1	70HP	c	HP	0.0228	0.0142	b10	11.2	112
2013-12-05	1451a	3	1451-3	70LP	c	LP	0.0244	0.0142	b10	9.3	93
2013-12-05	1451a	4	1451-4	70LP	c	LP	0.0252	0.0142	b10	13.1	131
2013-11-12	1246a	1	1246-1	70HP	c	HP	0.0278	0.0142	b9	13.1	131
2013-12-13	1434a	3	1434-3	70HP	c	HP	0.0345	0.0142	b10	9.4	94
2013-11-05	1134a	1	1134-1	70LP	c	LP	0.0183	0.0143	b8	15.1	151
2013-11-11	1166a	1	1166-1	30LP	a	LP	0.0188	0.0144	b9	14	140
2013-12-06	1464a	1	1464-1	70LP	c	LP	0.0247	0.0144	b10	16.4	164
2013-11-07	1142a	1	1149-1	30HP	a	HP	0.0294	0.0144	b9	7.1	71
2013-11-04	1017a	1	1017-1	30LP	a	LP	0.0183	0.0146	b8	4.6	46
2013-12-16	1795a	1	1795-1	30HP	a	HP	0.0188	0.0146	b13	6.2	62
2013-11-05	1017a	4	1017-4	30LP	a	LP	0.0203	0.0146	b8	16.8	168
2013-11-05	1017a	3	1017-3	30LP	a	LP	0.0208	0.0146	b8	14.7	147
2013-11-05	1017a	2	1017-2	30LP	a	LP	0.0214	0.0146	b8	12.8	128
2013-12-18	1790a	1	1790-1	30HP	a	HP	0.0275	0.0146	b13	4.2	42
2013-11-08	1211a	1	1211-1	50HP	b	HP	0.0193	0.0147	b9	16.4	164
2013-12-16	1839a	1	1839-1	50HP	b	HP	0.019	0.0148	b13	5.7	57
2013-12-16	1839a	2	1839-2	50HP	b	HP	0.0255	0.0148	b13	3.9	39
2013-11-13	1213a	1	1213-1	50HP	b	HP	0.0265	0.0148	b9	9.1	91
2013-09-04	626a	1	626-1	70HP	c	HP	0.018	0.0149	b5	11.5	115
2013-09-11	626a	3	626-3	70LP	c	LP	0.0292	0.0149	b5	4.7	47
2013-09-10	626a	2	626-2	70HP	c	HP	0.0323	0.0149	b5	11.6	116
2013-11-28	1323a	1	1323-1	30LP	a	LP	0.0156	0.015	b10	10.1	101
2013-09-10	603a	2	603-2	50LP	b	LP	0.0295	0.015	b5	6.5	65
2013-09-10	410a	1	410-1	30LP	a	LP	0.0296	0.015	b4	8.7	87
2013-09-04	603a	1	603-1	50LP	b	LP	0.0301	0.015	b5	5.9	59
2013-11-01	1103a	1	1103-1	70HP	c	HP	0.0152	0.0151	b8	10.3	103
2013-12-05	1302a	1	1302-1	30HP	a	HP	0.0163	0.0151	b10	12.5	125
2013-11-05	1103a	2	1103-2	70HP	c	HP	0.0203	0.0151	b8	12.6	126
2013-11-08	1216a	2	1216-2	50LP	b	LP	0.0216	0.0151	b9	15.9	159
2013-11-12	1216a	4	1216-4	50LP	b	LP	0.0219	0.0151	b9	9.7	97
2013-11-13	1216a	1	1216-1	50LP	b	LP	0.0235	0.0151	b9	8.2	82
2013-11-11	1216a	3	1216-3	50LP	b	LP	0.0236	0.0151	b9	12.7	127
2013-11-05	1103a	3	1103-3	70HP	c	HP	0.0237	0.0151	b8	7.5	75
2013-11-07	1103a	4	1103-4	70HP	c	HP	0.0262	0.0151	b8	12.7	127
2013-12-21	1906a	1	1906-1	70LP	c	LP	0.0272	0.0151	b13	8.2	82
2013-12-11	1302a	2	1302-2	30HP	a	HP	0.0282	0.0151	b10	5.6	56
2013-12-21	1807a	1	1807-1	30LP	a	LP	0.0222	0.0152	b13	4.4	44
2013-12-16	1828a	1	1828-1	50HP	b	HP	0.016	0.0153	b13	5.4	54
2013-12-21	1828a	4	1828-4	50HP	b	HP	0.019	0.0153	b13	7	70
2013-11-26	1390a	1	1390-1	50LP	b	LP	0.0193	0.0153	b10	8.1	81
2013-12-12	1915a	1	1915-1	70LP	c	LP	0.0198	0.0153	b13	13.3	133
2013-12-13	1915a	3	1915-3	70LP	c	LP	0.0207	0.0153	b13	19.2	192
2013-12-27	1828a	3	1828-3	50HP	b	HP	0.0215	0.0153	b13	6	60
2013-12-12	1481a	2	1481-2	30HP	a	HP	0.0224	0.0153	b11	6.7	67
2013-12-12	1481a	1	1481-1	30HP	a	HP	0.0248	0.0153	b11	5.5	55
2013-12-18	1828a	2	1828-2	50HP	b	HP	0.025	0.0153	b13	3.8	38
2013-09-04	363a	3	363-3	30HP	a	HP	0.0255	0.0153	b4	1.1	11
2013-08-29	363a	2	363-2	30HP	a	HP	0.0264	0.0153	b4	1.2	12
2013-08-29	363a	1	363-1	30HP	a	HP	0.027	0.0153	b4	11.7	117
2013-12-13	1915a	2	1915-2	70LP	c	LP	0.0272	0.0153	b13	6.1	61
2013-12-12	1481a	3	1481-3	30HP	a	HP	0.0275	0.0153	b11	10	100
2013-12-16	1915a	4	1915-4	70LP	c	LP	0.0328	0.0153	b13	6.6	66
2013-09-10	543a	2	543-2	30LP	a	LP	NA	0.0154	b5	6	60
2013-09-10	543a	1	543-1	30LP	a	LP	NA	0.0154	b5	6.4	64
2013-09-10	543a	2	543-2	30LP	a	LP	NA	0.0154	b5	4.5	45
2013-09-11	543a	1	543-1	30LP	a	LP	NA	0.0154	b5	9.4	94
2013-12-21	1865a	1	1865-1	50LP	b	LP	0.0183	0.0155	b13	7.3	73
2013-09-02	470a	1	470-1	70HP	c	HP	0.0193	0.0155	b4	14.6	146
2013-09-04	470a	3	470-3	70HP	c	HP	0.0196	0.0155	b4	8.1	81
2014-01-05	1865a	2	1865-2	50LP	b	LP	0.0234	0.0155	b13	6.8	68
2013-09-04	404a	3	404-3	30LP	a	LP	0.024	0.0155	b4	4.9	49
2013-09-04	404a	2	404-2	30LP	a	LP	0.0264	0.0155	b4	6.3	63
2013-09-04	404a	1	404-1	30LP	a	LP	0.0271	0.0155	b4	10.4	104
2013-11-01	1070a	2	1070-2	50LP	b	LP	0.0174	0.0156	b8	7.5	75
2013-11-05	1090a	1	1090-1	50LP	b	LP	0.0176	0.0156	b8	14.2	142
2013-11-28	1296a	1	1296-1	30HP	a	HP	0.0181	0.0156	b10	8.7	87
2013-11-05	1090a	3	1090-3	50LP	b	LP	0.0194	0.0156	b8	10.8	108
2013-11-05	1090a	4	1090-4	50LP	b	LP	0.0207	0.0156	b8	9.2	92
2013-10-31	1070a	1	1070-1	50LP	b	LP	0.0227	0.0156	b8	11.1	111
2013-11-01	1070a	3	1070-3	50LP	b	LP	0.0271	0.0156	b8	7.2	72
2013-11-01	1070a	4	1070-4	50LP	b	LP	0.0276	0.0156	b8	7.4	74
2013-11-05	1090a	2	1090-2	50LP	b	LP	0.0277	0.0156	b8	10.5	105
2013-11-12	1142a	2	1142-2	30HP	a	HP	0.0169	0.0157	b9	9.5	95
2013-09-02	453a	1	453-1	50LP	b	LP	0.0171	0.0157	b4	9	90
2013-11-12	1254a	1	1254-1	70HP	c	HP	0.0178	0.0157	b9	12.7	127
2013-12-05	1142a	4	1142-4	30HP	a	HP	0.0198	0.0157	b9	5.9	59
2013-12-06	1562a	1	1562-1	50LP	b	LP	0.0206	0.0157	b11	16.5	165
2013-11-13	1254a	4	1254-4	70HP	c	HP	0.0215	0.0157	b9	10.4	104
2013-11-05	1142a	1	1142-1	30HP	a	HP	0.0217	0.0157	b9	9.5	95
2013-12-09	1562a	3	1562-3	50LP	b	LP	0.0245	0.0157	b11	11.6	116
2013-11-28	1317a	1	1317-1	30HP	a	HP	0.026	0.0157	b10	7.8	78
2013-12-06	1562a	2	1562-2	50LP	b	LP	0.0291	0.0157	b11	6.6	66
2013-11-12	1254a	2	1254-2	70HP	c	HP	0.0295	0.0157	b9	7.8	78
2013-09-09	532a	1	532-1	30HP	a	HP	0.0194	0.0158	b5	8.4	84
2013-09-09	532a	2	532-2	30HP	a	HP	0.0213	0.0158	b5	6.5	65
2013-09-09	518a	1	518-1	30HP	a	HP	0.0265	0.0158	b5	6.9	69
2013-09-12	518a	3	518-3	30HP	a	HP	0.028	0.0158	b5	5.9	59
2013-11-01	1128a	4	1128-4	70LP	c	LP	0.0284	0.0158	b8	10.6	106
2013-10-21	1128a	2	1128-2	70LP	c	LP	0.0293	0.0158	b8	8.6	86
2013-09-06	538a	1	538-1	30LP	a	LP	0.0294	0.0158	b5	6.1	61
2013-09-12	518a	2	518-2	30HP	a	HP	0.0302	0.0158	b5	7.3	73
2013-09-09	532a	3	532-3	30HP	a	HP	0.0302	0.0158	b5	10.2	102
2013-10-21	1128a	1	1128-1	70LP	c	LP	0.0302	0.0158	b8	11.5	115
2013-11-01	1128a	3	1128-3	70LP	c	LP	0.0303	0.0158	b8	6.7	67
2013-12-13	1803a	1	1803-1	30LP	a	LP	0.0228	0.0159	b13	6.2	62
2013-12-16	1803a	3	1803-3	30LP	a	LP	0.0233	0.0159	b13	11.6	116
2013-12-13	1803a	2	1803-2	30LP	a	LP	0.0252	0.0159	b13	14	140
2013-11-30	1514a	3	1514-3	30LP	a	LP	0.0147	0.016	b11	7.3	73
2013-11-27	1514a	1	1514-1	30LP	a	LP	0.0177	0.016	b11	11.6	116
2013-11-30	1514a	2	1514-2	30LP	a	LP	0.0231	0.016	b11	10.4	104
2013-12-05	1514a	4	1514-4	30LP	a	LP	0.0311	0.016	b11	10.3	103
2013-11-08	1108a	2	1108-2	70HP	c	HP	0.0165	0.0161	b8	11.1	111
2013-11-13	1383a	2	1383-2	50LP	b	LP	0.0165	0.0161	b10	9.5	95
2013-11-11	1108a	3	1108-3	70HP	c	HP	0.0174	0.0161	b8	17.2	172
2013-11-07	1108a	1	1108-1	70HP	c	HP	0.0234	0.0161	b8	11.2	112
2013-11-13	1383a	1	1383-1	50LP	b	LP	0.0258	0.0161	b10	6.7	67
2013-11-26	1383a	3	1383-3	50LP	b	LP	0.0263	0.0161	b10	8.4	84
2013-11-26	1383a	4	1383-4	50LP	b	LP	0.0293	0.0161	b10	6.1	61
2013-11-11	1108a	4	1108-4	70HP	c	HP	0.033	0.0161	b8	5.7	57
2013-11-08	1172a	4	1172-4	30LP	a	LP	0.0177	0.0162	b9	8.3	83
2013-11-12	1172a	5	1172-5	30LP	a	LP	0.018	0.0162	b9	18.4	184
2013-11-08	1172a	3	1172-3	30LP	a	LP	0.0181	0.0162	b9	9	90
2013-11-07	1172a	1	1172-1	30LP	a	LP	0.0275	0.0162	b9	7	70
2013-11-11	1172a	2	1172-2	30LP	a	LP	NA	0.0162	b9	6	60
2013-11-12	1172a	2	1172-2	30LP	a	LP	NA	0.0162	b9	9.3	93
2013-11-04	1032a	2	1032-2	30LP	a	LP	0.0254	0.0163	b8	8.9	89
2013-11-05	1032a	3	1032-3	30LP	a	LP	0.0262	0.0163	b8	8	80
2013-11-26	1313a	5	1313-2	30HP	a	HP	0.027	0.0163	b10	11.9	119
2013-11-26	1313a	1	1313-1	30HP	a	HP	0.028	0.0163	b10	8.1	81
2013-11-04	1032a	4	1032-4	30LP	a	LP	0.0285	0.0163	b8	11.6	116
2013-11-01	1032a	1	1032-1	30LP	a	LP	0.0324	0.0163	b8	9.7	97
2013-12-16	1819a	1	1819-1	30LP	a	LP	0.0171	0.0164	b13	6.1	61
2013-12-18	1819a	2	1819-2	30LP	a	LP	0.0206	0.0164	b13	5.4	54
2013-11-28	1422a	2	1422-2	70HP	c	HP	0.0207	0.0164	b10	6.1	61
2013-11-28	1422a	4	1422-4	70HP	c	HP	0.0242	0.0164	b10	7.1	71
2013-11-28	1422a	3	1422-3	70HP	c	HP	0.0261	0.0164	b10	7.7	77
2013-11-26	1422a	1	1422-1	70HP	c	HP	0.0283	0.0164	b10	11	110
2013-09-04	540a	1	540-1	30LP	a	LP	0.0192	0.0165	b5	20.9	209
2013-12-16	1827a	1	1827-1	50HP	b	HP	0.0199	0.0165	b13	8.7	87
2013-11-26	1374a	1	1374-1	50HP	b	HP	0.0203	0.0165	b10	12.3	123
2013-09-09	540a	2	540-2	30LP	a	LP	0.0272	0.0165	b5	7	70
2013-09-06	540a	3	540-3	30LP	a	LP	0.0283	0.0165	b5	8.7	87
2013-12-13	1869a	1	1869-1	50LP	b	LP	0.019	0.0166	b13	9.8	98
2013-12-13	1869a	2	1869-2	50LP	b	LP	0.0228	0.0166	b13	11.6	116
2013-12-12	1476a	4	1476-4	30HP	a	HP	0.0178	0.0168	b11	6.6	66
2013-12-11	1476a	3	1476-3	30HP	a	HP	0.0254	0.0168	b11	8.1	81
2013-12-11	1476a	1	1476-1	30HP	a	HP	0.0283	0.0168	b11	11.1	111
2013-12-11	1476a	2	1476-2	30HP	a	HP	0.0291	0.0168	b11	5.7	57
2013-12-16	1860a	2	1860-2	50LP	b	LP	0.0168	0.017	b13	14.2	142
2013-12-13	1858a	2	1858-2	50LP	b	LP	0.0193	0.017	b13	20.7	207
2013-12-13	1860a	1	1860-1	50LP	b	LP	0.0196	0.017	b13	3.1	31
2013-12-12	1858a	1	1858-1	50LP	b	LP	0.0205	0.017	b13	7.7	77
2013-12-13	1858a	3	1858-3	50LP	b	LP	0.0217	0.017	b13	9	90
2013-12-13	1858a	4	1858-4	50LP	b	LP	0.0255	0.017	b13	6.4	64
2013-11-11	1217a	2	1217-2	50LP	b	LP	0.027	0.017	b9	4.9	49
2013-11-07	1217a	1	1217-1	50LP	b	LP	0.0288	0.017	b9	10.4	104
2013-12-16	1777a	2	1777-2	30HP	a	HP	0.0159	0.0171	b13	5.2	52
2013-12-16	1777a	1	1777-1	30HP	a	HP	0.0183	0.0171	b13	6	60
2013-12-16	1777a	3	1777-3	30HP	a	HP	0.019	0.0171	b13	6.1	61
2013-12-16	1777a	4	1777-4	30HP	a	HP	0.021	0.0171	b13	4.9	49
2013-11-26	1442a	2	1442-2	70LP	c	LP	0.0151	0.0172	b10	2.3	23
2013-11-26	1442a	1	1442-1	70LP	c	LP	0.017	0.0172	b10	15.5	155
2013-12-13	1849a	1	1849-1	50LP	b	LP	0.0201	0.0172	b13	10.3	103
2013-11-26	1442a	3	1442-3	70LP	c	LP	0.0207	0.0172	b10	11.3	113
2013-12-13	1849a	2	1849-2	50LP	b	LP	0.0223	0.0172	b13	21.5	215
2013-12-16	1849a	4	1849-4	50LP	b	LP	0.0261	0.0172	b13	18.8	188
2013-11-26	1442a	4	1442-4	70LP	c	LP	0.0272	0.0172	b10	10.1	101
2013-12-16	1849a	3	1849-3	50LP	b	LP	0.0276	0.0172	b13	6	60
2013-11-11	1212a	2	1212-2	50HP	b	HP	0.0144	0.0173	b9	8.5	85
2013-11-08	1212a	1	1212-1	50HP	b	HP	0.018	0.0173	b9	19.6	196
2013-11-01	1024a	3	1024-3	30LP	a	LP	0.0195	0.0173	b8	12.2	122
2013-10-31	1077a	1	1077-1	50LP	b	LP	0.0214	0.0173	b8	10.9	109
2013-11-12	1212a	3	1212-3	50HP	b	HP	0.0242	0.0173	b9	6	60
2013-11-28	1384a	1	1384-1	50LP	b	LP	0.0247	0.0173	b10	5.9	59
2013-10-21	1024a	2	1024-2	30LP	a	LP	0.0267	0.0173	b8	6.9	69
2013-10-31	1077a	2	1077-2	50LP	b	LP	0.0292	0.0173	b8	8.1	81
2013-10-31	1077a	3	1077-3	50LP	b	LP	0.0298	0.0173	b8	9.7	97
2013-10-31	1077a	4	1077-4	50LP	b	LP	0.0304	0.0173	b8	5.3	53
2013-11-01	1024a	4	1024-4	30LP	a	LP	0.031	0.0173	b8	7.5	75
2013-10-21	1024a	1	1024-1	30LP	a	LP	0.0312	0.0173	b8	10.5	105
2013-09-09	549a	3	549-3	30LP	a	LP	0.0261	0.0176	b5	6.8	68
2013-09-06	549a	1	549-1	30LP	a	LP	0.0266	0.0176	b5	7.3	73
2013-09-06	549a	2	549-2	30LP	a	LP	0.0273	0.0176	b5	6.8	68
2013-11-30	1530a	1	1530-1	50HP	b	HP	0.0206	0.0181	b11	9.5	95
2013-12-06	1530a	2	1530-2	50HP	b	HP	0.0254	0.0181	b11	9.9	99
2013-12-06	1530a	3	1530-3	50HP	b	HP	0.0289	0.0181	b11	4.3	43
2013-11-26	1389a	1	1389-1	50LP	b	LP	0.0173	0.0188	b10	11.7	117
2013-12-05	1389a	2	1389-2	50LP	b	LP	0.0188	0.0188	b10	14.4	144
2013-11-27	1389a	4	1389-4	50LP	b	LP	0.0192	0.0188	b10	3.6	36
2013-11-27	1389a	3	1389-3	50LP	b	LP	0.0223	0.0188	b10	4.8	48
2013-09-10	536a	1	536-1	30LP	a	LP	NA	NA	b5	3.8	38
2013-11-12	1261a	1	1261-1	70HP	c	HP	NA	NA	b9	4.2	42
