# Supplementary material for: Within- and Trans-Generational Effects of Variation in Dietary Macronutrient Content on Life-History Traits in the Moth Plodia interpunctella
Source: PLoS One. 2016 Dec 29;11(12):e0168869. doi: 10.1371/journal.pone.0168869 (PMC5199116; doi:10.1371/journal.pone.0168869)
Supplement: S1 File — The raw data for within-generational experiments (files beginning “within_gen”), transgenerational experiments (files beginning “trans_gen”), and patterns of egg-laying (“fecundity_data”). (ZIP) [file pone.0168869.s004.zip › supporting_information_data/trans_gen_longevity.xlsx]

## Sheet: longevity data mod
family.id	indv.id	pupation.weight	lay.date	mother.diet	cell	pro	block	pupation.date	eclosion.date	death.date	adult.life	days.pup	total.life	larvae.life	status.p	status.l
1142	5	0.0103	2013-09-29	30HP	a	HP	b9	2013-10-27	2013-11-04	2013-11-12	8	8	44	28	0	0
1142	6	0.0101	2013-09-29	30HP	a	HP	b9	2013-11-02	2013-11-10	2013-11-18	8	8	50	34	0	0
1142	8	0.0147	2013-09-29	30HP	a	HP	b9	2013-11-07	2013-11-15	2013-11-21	6	8	53	39	0	0
1000	5	0.0137	2013-09-24	30HP	a	HP	b8	2013-10-27	2013-11-04	2013-11-14	10	8	51	33	0	0
1000	6	0.012	2013-09-24	30HP	a	HP	b8	2013-11-07	2013-11-14	2013-11-18	4	7	55	44	0	0
1142	7	0.0117	2013-09-29	30HP	a	HP	b9	2013-11-07	2013-11-14	2013-11-14	NA	7	NA	39	0	0
1160	6	0.0192	2013-09-30	30HP	a	HP	b9	2013-10-29	2013-11-05	2013-11-16	11	7	47	29	0	0
1160	8	0.0204	2013-09-30	30HP	a	HP	b9	2013-10-31	2013-11-07	2013-11-20	13	7	51	31	0	0
1160	7	0.0195	2013-09-30	30HP	a	HP	b9	2013-11-03	2013-11-11	2013-11-22	11	8	53	34	0	0
1149	5	0.0194	2013-09-30	30HP	a	HP	b9	2013-11-04	2013-11-12	2013-11-25	13	8	56	35	0	0
1160	5	0.0129	2013-09-30	30HP	a	HP	b9	2013-11-08	2013-11-16	2013-11-25	9	8	56	39	0	0
1313	6	0.0202	2013-10-13	30HP	a	HP	b10	2013-11-16	2013-11-23	2013-12-05	12	7	53	34	0	0
1313	7	0.0203	2013-10-13	30HP	a	HP	b10	2013-11-16	2013-11-23	2013-12-06	13	7	54	34	0	0
1313	5	0.0135	2013-10-13	30HP	a	HP	b10	2013-11-20	2013-11-27	2013-12-07	10	7	55	38	0	0
1317	5	0.0204	2013-10-14	30HP	a	HP	b10	2013-11-14	2013-11-22	2013-12-01	9	8	48	31	0	0
1311	6	0.0209	2013-10-16	30HP	a	HP	b10	2013-11-10	2013-11-18	2013-11-28	10	8	43	25	0	0
1311	7	0.0131	2013-10-16	30HP	a	HP	b10	2013-11-12	2013-11-19	2013-11-30	11	7	45	27	0	0
1316	7	0.0216	2013-10-16	30HP	a	HP	b10	2013-11-16	2013-11-24	2013-12-07	13	8	52	31	0	0
1316	6	0.0184	2013-10-16	30HP	a	HP	b10	2013-11-19	2013-11-27	2013-12-06	9	8	51	34	0	0
1297	7	0.0187	2013-10-16	30HP	a	HP	b10	2013-11-26	2013-12-04	2013-12-14	10	8	59	41	0	0
1297	6	0.0189	2013-10-16	30HP	a	HP	b10	2013-11-28	2013-12-07	2013-12-18	11	9	63	43	0	0
1297	5	0.0093	2013-10-16	30HP	a	HP	b10	2013-12-05	2013-12-14	2013-12-19	5	9	64	50	0	0
1311	5	0.0132	2013-10-16	30HP	a	HP	b10	2014-02-09	2014-02-20	2014-03-03	11	11	138	116	0	0
1311	8	0.0098	2013-10-16	30HP	a	HP	b10	2014-02-09	2014-02-24	2014-03-06	10	15	141	116	0	0
1316	5	0.013	2013-10-16	30HP	a	HP	b10	2013-11-29	NA	2013-11-29	NA	NA	44	44	1	0
1297	8	NA	2013-10-16	30HP	a	HP	b10	2013-11-30	NA	2013-11-30	NA	NA	45	45	1	0
1302	6	0.0129	2013-10-21	30HP	a	HP	b10	2013-11-28	2013-12-06	2013-12-17	11	8	57	38	0	0
1302	5	0.0124	2013-10-21	30HP	a	HP	b10	2013-11-28	2013-12-07	2013-12-17	10	9	57	38	0	0
1490	5	NA	2013-10-24	30HP	a	HP	b11	NA	NA	2013-12-16	NA	NA	53	53	0	1
1490	6	NA	2013-10-24	30HP	a	HP	b11	NA	NA	2013-12-29	NA	NA	66	66	0	1
1476	8	0.0142	2013-10-24	30HP	a	HP	b11	2013-11-23	2013-12-01	2013-12-12	11	8	49	30	0	0
1476	5	0.0186	2013-10-24	30HP	a	HP	b11	2013-11-25	2013-12-03	2013-12-13	10	8	50	32	0	0
1476	7	0.0114	2013-10-24	30HP	a	HP	b11	2013-11-30	2013-12-08	2013-12-15	7	8	52	37	0	0
1476	6	0.0124	2013-10-24	30HP	a	HP	b11	2013-12-05	2013-12-13	2013-12-13	NA	NA	NA	42	0	0
1490	7	0.0118	2013-10-24	30HP	a	HP	b11	2013-12-05	2013-12-14	2013-12-21	7	9	58	42	0	0
1795	5	0.0108	2013-11-08	30HP	a	HP	b13	2013-12-18	2013-12-26	2014-01-02	7	8	55	40	0	0
1777	5	NA	2013-11-10	30HP	a	HP	b13	NA	NA	2013-12-19	NA	NA	NA	39	0	1
1777	6	0.013	2013-11-10	30HP	a	HP	b13	2013-12-07	2013-12-14	2013-12-24	10	7	44	27	0	0
1777	8	0.0143	2013-11-10	30HP	a	HP	b13	2013-12-10	2013-12-18	2013-12-27	9	8	47	30	0	0
1790	5	0.0145	2013-11-10	30HP	a	HP	b13	2013-12-17	2013-12-25	2014-01-02	8	8	53	37	0	0
1775	5	NA	2013-11-19	30HP	a	HP	b13	NA	NA	2014-01-13	NA	NA	NA	55	0	1
1481	6	0.0149	2013-10-27	30HP	a	HP	b11	2013-12-14	2013-12-22	2013-12-22	0	NA	NA	48	0	0
1481	5	0.0118	2013-10-27	30HP	a	HP	b11	2013-12-09	NA	2013-12-09	NA	NA	NA	43	1	0
1017	8	NA	2013-06-26	30LP	a	LP	b8	NA	NA	2013-11-06	NA	NA	133	133	0	1
1017	7	NA	2013-06-26	30LP	a	LP	b8	NA	NA	2013-12-08	NA	NA	165	165	0	1
1017	6	NA	2013-06-26	30LP	a	LP	b8	NA	NA	2013-11-04	NA	NA	131	131	0	1
1017	5	0.0125	2013-06-26	30LP	a	LP	b8	2013-10-30	2013-11-06	2013-11-15	9	7	142	126	0	0
1024	5	NA	2013-09-22	30LP	a	LP	b8	NA	NA	2013-11-12	NA	NA	51	NA	0	0
1032	8	0.0186	2013-09-25	30LP	a	LP	b8	2013-10-26	2013-11-02	2013-11-13	11	7	49	31	0	0
1032	5	0.0146	2013-09-25	30LP	a	LP	b8	2013-11-03	2013-11-11	2013-11-23	12	8	59	39	0	0
1032	7	0.0138	2013-09-25	30LP	a	LP	b8	2013-11-04	2013-11-12	2013-11-23	11	8	59	40	0	0
1032	6	0.0125	2013-09-25	30LP	a	LP	b8	2013-11-08	2013-11-16	2013-11-24	8	8	60	44	0	0
1172	6	0.0155	2013-09-30	30LP	a	LP	b9	2013-10-26	2013-11-03	2013-11-13	10	8	44	26	0	0
1172	8	0.0155	2013-09-30	30LP	a	LP	b9	2013-10-29	2013-11-06	2013-11-14	8	8	45	29	0	0
1172	7	0.0136	2013-09-30	30LP	a	LP	b9	2013-10-29	2013-11-05	2013-11-16	11	7	47	29	0	0
1172	5	0.0205	2013-09-30	30LP	a	LP	b9	2013-10-31	2013-11-08	2013-11-20	12	8	51	31	0	0
1184	8	NA	2013-10-01	30LP	a	LP	b9	NA	NA	2013-11-13	NA	NA	43	43	0	1
1184	6	0.0136	2013-10-01	30LP	a	LP	b9	2013-10-26	2013-11-03	2013-11-14	11	8	44	25	0	0
1184	7	0.0104	2013-10-01	30LP	a	LP	b9	2013-10-30	2013-11-07	2013-11-15	8	8	45	29	0	0
1166	5	0.0139	2013-10-03	30LP	a	LP	b9	2013-10-29	2013-11-05	2013-11-15	10	7	43	26	0	0
1166	6	0.0187	2013-10-03	30LP	a	LP	b9	2013-11-12	2013-11-19	2013-11-26	7	7	54	40	0	0
1174	5	0.0132	2013-10-10	30LP	a	LP	b9	2013-11-08	2013-11-17	2013-11-25	8	9	46	29	0	0
1174	8	0.0165	2013-10-10	30LP	a	LP	b9	2013-11-28	2013-12-07	2013-12-19	12	9	70	49	0	0
1174	7	0.0111	2013-10-10	30LP	a	LP	b9	2013-12-08	2013-12-16	2013-12-25	9	8	76	59	0	0
1174	6	0.0129	2013-10-10	30LP	a	LP	b9	2014-02-01	2014-02-10	2014-02-18	8	9	131	114	0	0
1332	5	0.0184	2013-10-15	30LP	a	LP	b10	2013-11-12	2013-11-19	2013-11-30	11	7	46	28	0	0
1332	6	0.0176	2013-10-15	30LP	a	LP	b10	2013-11-14	2013-11-22	2013-11-30	8	8	46	30	0	0
1332	7	0.0203	2013-10-15	30LP	a	LP	b10	2013-11-18	2013-11-26	2013-12-05	9	8	51	34	0	0
1332	8	0.0183	2013-10-15	30LP	a	LP	b10	2013-11-21	2013-11-29	2013-12-10	11	8	56	37	0	0
1514	7	0.012	2013-10-18	30LP	a	LP	b11	2013-11-14	2013-11-21	2013-11-29	8	7	42	27	0	0
1514	6	0.0216	2013-10-18	30LP	a	LP	b11	2013-11-15	2013-11-22	2013-12-05	13	7	48	28	0	0
1514	5	0.0231	2013-10-18	30LP	a	LP	b11	2013-11-17	2013-11-24	2013-12-04	10	7	47	30	0	0
1514	8	0.013	2013-10-18	30LP	a	LP	b11	2013-12-01	2013-12-08	2013-12-19	11	7	62	44	0	0
1803	5	NA	2013-11-08	30LP	a	LP	b13	NA	NA	2013-12-24	NA	NA	NA	46	0	1
1803	7	0.016	2013-11-08	30LP	a	LP	b13	2013-12-07	2013-12-14	2013-12-25	11	7	47	29	0	0
1803	6	0.0156	2013-11-08	30LP	a	LP	b13	2013-12-08	2013-12-16	2013-12-27	11	8	49	30	0	0
1819	5	0.0134	2013-11-12	30LP	a	LP	b13	2013-12-09	2013-12-16	2013-12-25	9	7	43	27	0	0
1819	6	0.0156	2013-11-12	30LP	a	LP	b13	2013-12-19	2013-12-27	2014-01-05	9	8	54	37	0	0
1807	5	NA	2013-11-17	30LP	a	LP	b13	NA	NA	2014-01-07	NA	NA	NA	51	0	1
1336	5	NA	2013-10-14	30LP	a	LP	b10	NA	NA	2013-12-09	NA	NA	NA	56	0	1
1048	7	NA	2013-09-27	50HP	b	HP	b8	NA	NA	2013-11-08	NA	NA	42	42	0	1
1048	5	0.0186	2013-09-27	50HP	b	HP	b8	2013-10-31	2013-11-08	2013-11-17	9	8	51	34	0	0
1048	6	0.0156	2013-09-27	50HP	b	HP	b8	2013-11-02	2013-11-10	2013-11-20	10	8	54	36	0	0
1212	6	NA	2013-09-29	50HP	b	HP	b9	NA	NA	2013-11-11	NA	NA	43	43	0	1
1212	5	0.0166	2013-09-29	50HP	b	HP	b9	2013-10-31	2013-11-08	2013-11-18	10	8	50	32	0	0
1535	7	0.0126	2013-10-16	50HP	b	HP	b11	2013-11-09	2013-11-16	2013-11-24	8	7	39	24	0	0
1535	5	0.0155	2013-10-16	50HP	b	HP	b11	2013-11-10	2013-11-18	2013-11-27	9	8	42	25	0	0
1535	8	0.0144	2013-10-16	50HP	b	HP	b11	2013-11-10	2013-11-18	2013-11-28	10	8	43	25	0	0
1535	6	0.0096	2013-10-16	50HP	b	HP	b11	2013-11-17	2013-11-25	2013-12-01	6	8	46	32	0	0
1530	7	NA	2013-10-19	50HP	b	HP	b11	NA	NA	2013-12-02	NA	NA	44	44	0	1
1530	5	0.0129	2013-10-19	50HP	b	HP	b11	2013-11-12	2013-11-20	2013-11-28	8	8	40	24	0	0
1540	5	0.0169	2013-10-19	50HP	b	HP	b11	2013-11-15	2013-11-23	2013-12-02	9	8	44	27	0	0
1540	8	0.0187	2013-10-19	50HP	b	HP	b11	2013-11-24	2013-12-02	2013-12-13	11	8	55	36	0	0
1540	6	0.0179	2013-10-19	50HP	b	HP	b11	2013-11-24	2013-12-02	2013-12-14	12	8	56	36	0	0
1540	7	0.021	2013-10-19	50HP	b	HP	b11	2013-11-25	2013-12-03	2013-12-16	13	8	58	37	0	0
1530	6	0.0067	2013-10-19	50HP	b	HP	b11	2013-11-29	2013-12-07	2013-12-14	7	8	56	41	0	0
1827	5	0.0171	2013-11-09	50HP	b	HP	b13	2013-12-12	2013-12-20	2014-01-03	14	8	55	33	0	0
1839	5	0.0095	2013-11-11	50HP	b	HP	b13	2013-12-08	2013-12-15	2013-12-24	9	7	43	27	0	0
1828	7	0.015	2013-11-14	50HP	b	HP	b13	2013-12-19	2013-12-28	2014-01-06	9	9	53	35	0	0
1828	5	0.018	2013-11-14	50HP	b	HP	b13	2013-12-22	2013-12-31	2014-01-10	10	9	57	38	0	0
1828	6	0.0094	2013-11-14	50HP	b	HP	b13	2013-12-22	NA	2013-12-22	NA	NA	NA	38	1	0
1070	8	0.0182	2013-09-22	50LP	b	LP	b8	2013-10-29	2013-11-05	2013-11-16	11	7	55	37	0	0
1070	7	0.0126	2013-09-22	50LP	b	LP	b8	2013-11-04	NA	2013-11-04	NA	NA	NA	43	0	0
1070	5	0.0104	2013-09-22	50LP	b	LP	b8	2013-11-07	2013-11-14	2013-11-22	8	7	61	46	0	0
1077	7	0.0152	2013-09-22	50LP	b	LP	b8	2013-11-09	2013-11-17	2013-11-27	10	8	66	48	0	0
1070	6	0.0153	2013-09-22	50LP	b	LP	b8	2013-11-16	2013-11-24	2013-12-03	9	8	72	55	0	0
1077	6	0.018	2013-09-22	50LP	b	LP	b8	2014-01-05	2014-01-12	2014-01-23	11	7	123	105	0	0
1077	8	0.0146	2013-09-22	50LP	b	LP	b8	2014-01-18	2014-01-26	2014-02-05	10	8	136	118	0	0
1088	8	0.015	2013-09-26	50LP	b	LP	b8	2013-10-25	2013-11-02	2013-11-12	10	8	47	29	0	0
1088	7	0.0163	2013-09-26	50LP	b	LP	b8	2013-10-26	2013-11-03	2013-11-12	9	8	47	30	0	0
1088	5	0.0077	2013-09-26	50LP	b	LP	b8	2013-10-30	NA	NA	NA	NA	NA	NA	NA	0
1088	6	0.0119	2013-09-26	50LP	b	LP	b8	2013-11-07	2013-11-15	2013-11-23	8	8	58	42	0	0
1090	7	0.015	2013-09-29	50LP	b	LP	b8	2013-10-28	2013-11-04	2013-11-14	10	7	46	29	0	0
1090	6	0.0162	2013-09-29	50LP	b	LP	b8	2013-10-28	2013-11-05	2013-11-14	9	8	46	29	0	0
1090	5	0.0195	2013-09-29	50LP	b	LP	b8	2013-10-29	2013-11-06	2013-11-16	10	8	48	30	0	0
1090	8	0.0174	2013-09-29	50LP	b	LP	b8	2013-11-04	2013-11-12	2013-11-21	9	8	53	36	0	0
1217	5	0.0151	2013-10-01	50LP	b	LP	b9	2013-11-05	2013-11-13	2013-11-23	10	8	53	35	0	0
1217	6	0.0197	2013-10-01	50LP	b	LP	b9	2013-11-05	NA	2013-11-05	NA	NA	35	35	1	0
1220	5	0.0098	2013-10-03	50LP	b	LP	b9	2013-10-28	2013-11-04	2013-11-13	9	7	41	25	0	0
1220	6	0.0126	2013-10-03	50LP	b	LP	b9	2013-11-01	2013-11-08	2013-11-17	9	7	45	29	0	0
1220	7	0.0121	2013-10-03	50LP	b	LP	b9	2013-11-14	2013-11-21	2013-11-27	6	7	55	42	0	0
1220	8	0.0116	2013-10-03	50LP	b	LP	b9	2013-11-29	2013-12-09	2013-12-09	0	10	67	57	0	0
1389	5	0.0113	2013-10-13	50LP	b	LP	b10	2013-11-07	2013-11-14	2013-11-23	9	7	41	25	0	0
1383	7	0.0139	2013-10-13	50LP	b	LP	b10	2013-11-08	2013-11-15	2013-11-26	11	7	44	26	0	0
1383	8	0.0192	2013-10-13	50LP	b	LP	b10	2013-11-10	2013-11-18	2013-11-28	10	8	46	28	0	0
1389	6	0.015	2013-10-13	50LP	b	LP	b10	2013-11-10	2013-11-18	2013-11-26	8	8	44	28	0	0
1383	5	0.0123	2013-10-13	50LP	b	LP	b10	2013-11-11	2013-11-19	2013-11-27	8	8	45	29	0	0
1389	7	0.0186	2013-10-13	50LP	b	LP	b10	2013-11-11	2013-11-19	2013-11-29	10	8	47	29	0	0
1389	8	0.0166	2013-10-13	50LP	b	LP	b10	2013-11-12	2013-11-19	2013-11-30	11	7	48	30	0	0
1384	5	0.0169	2013-10-13	50LP	b	LP	b10	2013-11-22	2013-11-29	2013-12-04	5	7	52	40	0	0
1386	6	NA	2013-10-14	50LP	b	LP	b10	2013-11-07	NA	2013-11-25	NA	NA	42	24	0	0
1386	5	0.0137	2013-10-14	50LP	b	LP	b10	2013-11-25	2013-12-03	2013-12-13	10	8	60	42	0	0
1390	5	0.0157	2013-10-16	50LP	b	LP	b10	2013-11-13	2013-11-21	2013-11-30	9	8	45	28	0	0
1562	6	NA	2013-10-21	50LP	b	LP	b11	NA	NA	2013-12-18	NA	NA	58	58	0	1
1562	5	0.0167	2013-10-21	50LP	b	LP	b11	2013-11-25	2013-12-03	2013-12-13	10	8	53	35	0	0
1562	7	0.0102	2013-10-21	50LP	b	LP	b11	2013-12-08	2013-12-16	2013-12-22	6	8	62	48	0	0
1557	8	NA	2013-10-26	50LP	b	LP	b11	NA	NA	2013-12-08	NA	NA	NA	43	0	1
1557	7	0.0162	2013-10-26	50LP	b	LP	b11	2013-11-27	2013-12-05	2013-12-17	12	8	52	32	0	0
1557	5	0.012	2013-10-26	50LP	b	LP	b11	2013-12-03	NA	2013-12-03	NA	NA	NA	38	1	0
1858	6	0.0124	2013-11-09	50LP	b	LP	b13	2013-12-05	2013-12-13	2013-12-24	11	8	45	26	0	0
1858	7	0.0139	2013-11-09	50LP	b	LP	b13	2013-12-06	2013-12-14	2013-12-24	10	8	45	27	0	0
1858	5	0.0107	2013-11-09	50LP	b	LP	b13	2013-12-09	2013-12-16	2013-12-25	9	7	46	30	0	0
1858	8	0.0135	2013-11-09	50LP	b	LP	b13	2013-12-19	2013-12-28	2014-01-06	9	9	58	40	0	0
1849	7	NA	2013-11-10	50LP	b	LP	b13	NA	NA	2014-01-03	NA	NA	NA	54	0	1
1849	6	NA	2013-11-10	50LP	b	LP	b13	NA	NA	2014-01-14	NA	NA	NA	65	0	1
1860	6	NA	2013-11-10	50LP	b	LP	b13	NA	NA	2013-12-27	NA	NA	NA	47	0	1
1849	5	0.0131	2013-11-10	50LP	b	LP	b13	2013-12-09	2013-12-16	2013-12-26	10	7	46	29	0	0
1849	8	0.015	2013-11-10	50LP	b	LP	b13	2013-12-10	2013-12-18	2013-12-29	11	8	49	30	0	0
1860	5	0.0158	2013-11-10	50LP	b	LP	b13	2013-12-11	2013-12-18	2013-12-29	11	7	49	31	0	0
1216	5	NA	2013-09-29	50LP	b	LP	b9	NA	NA	2013-11-14	NA	NA	NA	46	0	1
1216	7	NA	2013-09-29	50LP	b	LP	b9	NA	NA	2013-11-22	NA	NA	NA	54	0	1
1216	6	NA	2013-09-29	50LP	b	LP	b9	2013-12-01	NA	2013-12-01	NA	NA	NA	63	1	0
1216	6	NA	2013-09-29	50LP	b	LP	b9	2013-12-01	NA	2013-12-01	NA	NA	NA	63	1	0
1216	8	0.0097	2013-09-29	50LP	b	LP	b9	2013-11-16	NA	2013-11-16	NA	NA	NA	48	1	0
1108	5	0.0151	2013-09-23	70HP	c	HP	b8	2013-11-03	2013-11-11	2013-11-21	10	8	59	41	0	0
1108	7	0.0114	2013-09-23	70HP	c	HP	b8	2013-11-05	2013-11-13	2013-11-20	7	8	58	43	0	0
1108	6	0.0119	2013-09-23	70HP	c	HP	b8	2013-11-07	2013-11-14	2013-11-24	10	7	62	45	0	0
1108	8	0.01	2013-09-23	70HP	c	HP	b8	2013-12-04	2013-12-13	2013-12-18	5	9	86	72	0	0
1251	5	0.0181	2013-09-29	70HP	c	HP	b9	2013-10-31	2013-11-08	2013-11-19	11	8	51	32	0	0
1251	6	0.0148	2013-09-29	70HP	c	HP	b9	2013-11-07	2013-11-15	2013-11-24	9	8	56	39	0	0
1255	5	0.0136	2013-10-01	70HP	c	HP	b9	2013-10-28	2013-11-05	2013-11-13	8	8	43	27	0	0
1255	7	0.0103	2013-10-01	70HP	c	HP	b9	2013-11-07	2013-11-15	2013-11-24	9	8	54	37	0	0
1255	8	0.0091	2013-10-01	70HP	c	HP	b9	2013-11-14	2013-11-21	2013-11-29	8	7	59	44	0	0
1255	6	0.0127	2013-10-01	70HP	c	HP	b9	2013-11-15	NA	2013-11-15	NA	NA	45	45	1	0
1246	5	0.0183	2013-10-03	70HP	c	HP	b9	2013-11-05	2013-11-13	2013-11-22	9	8	50	33	0	0
1252	5	NA	2013-10-04	70HP	c	HP	b9	NA	NA	2013-11-09	NA	NA	36	36	0	1
1252	7	0.0154	2013-10-04	70HP	c	HP	b9	2013-10-30	2013-11-07	2013-11-18	11	8	45	26	0	0
1252	6	0.0144	2013-10-04	70HP	c	HP	b9	2013-10-31	2013-11-08	2013-11-18	10	8	45	27	0	0
1252	8	0.015	2013-10-04	70HP	c	HP	b9	2013-11-05	2013-11-13	2013-11-23	10	8	50	32	0	0
1254	8	NA	2013-10-05	70HP	c	HP	b9	NA	NA	2013-11-29	NA	NA	55	55	0	1
1254	5	0.0173	2013-10-05	70HP	c	HP	b9	2013-11-05	2013-11-13	2013-11-24	11	8	50	31	0	0
1254	6	0.0211	2013-10-05	70HP	c	HP	b9	2013-11-08	2013-11-15	2013-11-27	12	7	53	34	0	0
1254	7	0.0148	2013-10-05	70HP	c	HP	b9	2013-11-15	2013-11-23	2013-12-05	12	8	61	41	0	0
1422	5	0.0185	2013-10-14	70HP	c	HP	b10	2013-11-11	2013-11-19	2013-11-27	8	8	44	28	0	0
1422	8	0.0146	2013-10-14	70HP	c	HP	b10	2013-11-14	NA	2013-11-30	NA	NA	47	31	0	0
1422	7	0.02	2013-10-14	70HP	c	HP	b10	2013-11-14	2013-11-22	2013-12-02	10	8	49	31	0	0
1422	6	0.0181	2013-10-14	70HP	c	HP	b10	2013-11-16	2013-11-24	2013-12-04	10	8	51	33	0	0
1431	5	0.0129	2013-10-17	70HP	c	HP	b10	2013-11-19	2013-11-27	2013-12-07	10	8	51	33	0	0
1431	8	0.0168	2013-10-17	70HP	c	HP	b10	2013-11-21	2013-11-29	2013-12-09	10	8	53	35	0	0
1431	6	0.0091	2013-10-17	70HP	c	HP	b10	2013-11-25	NA	2013-11-25	NA	NA	39	39	1	0
1431	7	0.009	2013-10-17	70HP	c	HP	b10	2013-11-26	NA	2013-11-26	NA	NA	40	40	1	0
1434	5	0.0129	2013-10-20	70HP	c	HP	b10	2013-11-17	2013-11-25	2013-12-05	10	8	46	28	0	0
1434	6	0.0198	2013-10-20	70HP	c	HP	b10	2013-11-23	2013-12-01	2013-12-12	11	8	53	34	0	0
1595	5	0.0104	2013-10-21	70HP	c	HP	b11	2013-11-19	2013-11-27	2013-12-05	8	8	45	29	0	0
1880	5	0.0163	2013-11-10	70HP	c	HP	b13	2013-12-12	2013-12-20	2013-12-31	11	8	51	32	0	0
1886	5	0.0093	2013-11-12	70HP	c	HP	b13	2013-12-17	2013-12-26	2014-01-05	10	9	54	35	0	0
1103	8	NA	2013-09-22	70HP	c	HP	b8	NA	NA	2013-11-10	NA	NA	NA	49	0	1
1251	7	NA	2013-09-29	70HP	c	HP	b9	NA	NA	2013-11-29	NA	NA	NA	61	0	1
1103	5	0.0118	2013-09-22	70HP	c	HP	b8	2013-11-04	2013-11-12	2013-11-12	NA	NA	NA	43	0	0
1103	6	0.012	2013-09-22	70HP	c	HP	b8	2013-11-06	2013-11-13	2013-11-13	NA	NA	NA	45	0	0
1103	7	0.01	2013-09-22	70HP	c	HP	b8	2013-11-13	2013-11-21	2013-11-21	NA	NA	NA	52	0	0
1250	5	0.0156	2013-10-03	70HP	c	HP	b9	2013-11-20	NA	2013-11-20	NA	NA	NA	48	1	0
1128	5	NA	2013-09-22	70LP	c	LP	b8	NA	NA	2013-11-09	NA	NA	48	NA	0	0
1442	6	NA	2013-10-14	70LP	c	LP	b10	NA	NA	2013-11-27	NA	NA	44	44	0	1
1442	5	0.0138	2013-10-14	70LP	c	LP	b10	2013-11-10	2013-11-18	2013-11-26	8	8	43	27	0	0
1442	8	0.0117	2013-10-14	70LP	c	LP	b10	2013-11-15	2013-11-22	2013-11-28	6	7	45	32	0	0
1442	7	0.0123	2013-10-14	70LP	c	LP	b10	2013-11-17	NA	2013-11-17	NA	NA	34	34	1	0
1451	7	NA	2013-10-20	70LP	c	LP	b10	NA	NA	2013-12-04	NA	NA	45	45	0	1
1451	5	0.0135	2013-10-20	70LP	c	LP	b10	2013-11-15	2013-11-22	2013-11-29	7	7	40	26	0	0
1451	6	0.0123	2013-10-20	70LP	c	LP	b10	2013-11-26	2013-12-04	2013-12-15	11	8	56	37	0	0
1461	5	0.0143	2013-10-21	70LP	c	LP	b10	2013-11-21	2013-11-28	2013-12-07	9	7	47	31	0	0
1604	5	0.019	2013-10-24	70LP	c	LP	b11	2013-11-23	2013-11-30	2013-12-13	13	7	50	30	0	0
1604	8	0.0098	2013-10-24	70LP	c	LP	b11	2013-12-05	2013-12-13	2013-12-21	8	8	58	42	0	0
1915	5	0.0146	2013-11-09	70LP	c	LP	b13	2013-12-03	2013-12-11	2013-12-22	11	8	43	24	0	0
1915	6	0.0153	2013-11-09	70LP	c	LP	b13	2013-12-05	2013-12-13	2013-12-24	11	8	45	26	0	0
1915	7	0.0152	2013-11-09	70LP	c	LP	b13	2013-12-07	2013-12-14	2013-12-26	12	7	47	28	0	0
1915	9	0.0156	2013-11-09	70LP	c	LP	b13	2013-12-27	2014-01-05	2014-01-15	10	9	67	48	0	0
1915	8	NA	2013-11-09	70LP	c	LP	b13	2013-12-25	NA	2013-12-25	NA	NA	NA	46	1	0
1914	8	NA	2013-11-16	70LP	c	LP	b13	NA	NA	2014-01-10	NA	NA	NA	55	0	1
1914	5	NA	2013-11-16	70LP	c	LP	b13	NA	NA	2013-12-23	NA	NA	NA	37	0	1
1914	7	0.0132	2013-11-16	70LP	c	LP	b13	2013-12-17	2013-12-24	2014-01-02	9	7	47	31	0	0
1914	6	0.0169	2013-11-16	70LP	c	LP	b13	2013-12-18	2013-12-26	2014-01-05	10	8	50	32	0	0
1909	5	0.0153	2013-11-17	70LP	c	LP	b13	2013-12-23	2013-12-31	2014-01-10	10	8	54	36	0	0
1909	6	0.015	2013-11-17	70LP	c	LP	b13	2013-12-22	NA	2013-12-22	NA	NA	NA	35	1	0
1901	5	0.0153	2013-11-21	70LP	c	LP	b13	2013-12-24	2013-12-31	2014-01-14	14	7	54	33	0	0
1901	8	0.0112	2013-11-21	70LP	c	LP	b13	2014-01-03	NA	2014-01-03	NA	NA	NA	43	1	0
1901	6	0.0106	2013-11-21	70LP	c	LP	b13	2014-01-08	NA	2014-01-08	NA	NA	NA	48	1	0
1901	7	NA	2013-11-21	70LP	c	LP	b13	2014-01-12	NA	2014-01-12	NA	NA	NA	52	1	0
1465	5	NA	2013-10-20	70LP	c	LP	b10	NA	NA	2013-12-12	NA	NA	NA	53	0	1
1916	5	NA	2013-11-20	70LP	c	LP	b13	NA	NA	2014-01-14	NA	NA	NA	55	0	1
1618	5	NA	2013-10-21	70LP	c	LP	b11	NA	NA	2013-12-22	NA	NA	NA	62	0	1
1916	7	0.0141	2013-11-20	70LP	c	LP	b13	2014-01-03	NA	2014-01-03	NA	NA	NA	44	1	0
1916	6	NA	2013-11-20	70LP	c	LP	b13	2014-01-17	NA	2014-01-17	NA	NA	NA	58	1	0
