# Supplementary material for: Within- and Trans-Generational Effects of Variation in Dietary Macronutrient Content on Life-History Traits in the Moth Plodia interpunctella
Source: PLoS One. 2016 Dec 29;11(12):e0168869. doi: 10.1371/journal.pone.0168869 (PMC5199116; doi:10.1371/journal.pone.0168869)
Supplement: S1 File — The raw data for within-generational experiments (files beginning “within_gen”), transgenerational experiments (files beginning “trans_gen”), and patterns of egg-laying (“fecundity_data”). (ZIP) [file pone.0168869.s004.zip › supporting_information_data/trans_gen_PO.xlsx]

## Sheet: mod mateff PO
plate	well	id	trt	cell	pro	indv.id	weight	vmax	rsq	block	m.weight
5	F7	c1839	50HP	b	HP	3	0.0126	1.43988	0.858671	b13	0.0148
5	G5	c1914	70LP	c	LP	4	0.0137	0.176887	0.895737	b13	0.0134
9	A1	c1184	30LP	a	LP	1	0.0144	0	0.0660469	b9	0.0141
6	B7	c1212	50HP	b	HP	2	0.0144	1.08254	0.979769	b9	0.0173
11	G5	c1220	50LP	b	LP	1	0.0146	0.0582626	0.801145	b9	0.0138
2	A5	c457	50LP	b	LP	1	0.0146	1.57023	0.996515	b4	0.0136
12	A3	c1514	30LP	a	LP	3	0.0147	0.812366	0.961466	b11	0.016
2	B3	c416	50HP	b	HP	2	0.0148	2.14989	0.995417	b4	0.0134
9	E3	c1442	70LP	c	LP	2	0.0151	1.27568	0.946417	b10	0.0172
10	G5	c1000	30HP	a	HP	3	0.0152	1.41999	0.955263	b8	0.0139
7	C7	c1103	70HP	c	HP	1	0.0152	0.215244	0.823891	b8	0.0151
9	E1	c1914	70LP	c	LP	1	0.0153	0.041724	0.803896	b13	0.0134
10	C3	c1311	30HP	a	HP	1	0.0154	0.171815	0.968172	b10	0.0139
4	D3	c366	30HP	a	HP	1	0.0154	1.01383	0.98902	b4	0.0105
2	D5	c470	70HP	c	HP	2	0.0155	1.57757	0.996749	b4	0.0155
9	F3	c1323	30LP	a	LP	1	0.0156	0.122631	0.932498	b10	0.015
8	G7	c1431	70HP	c	HP	2	0.0156	0.317606	0.980908	b10	0.0164
11	B3	c1451	70LP	c	LP	2	0.0156	0.30793	0.933883	b10	0.0142
3	G1	c586	50LP	b	LP	1	0.0156	0.0501826	0.944953	b5	0.0134
5	G7	c1914	70LP	c	LP	3	0.0158	0.587928	0.982808	b13	0.0134
6	F3	c1777	30HP	a	HP	2	0.0159	0.0382346	0.366883	b13	0.0171
12	F7	c1828	50HP	b	HP	1	0.016	0.0122807	0.0907407	b13	0.0153
8	F3	c1184	30LP	a	LP	2	0.0161	0.0503599	0.87069	b9	0.0141
2	G1	c453	50LP	b	LP	1	0.0162	1.26391	0.992934	b4	0.0157
8	A1	c1302	30HP	a	HP	1	0.0163	0.540661	0.965281	b10	0.0151
12	G1	c1108	70HP	c	HP	2	0.0165	0.168839	0.965498	b8	0.0161
12	A1	c1383	50LP	b	LP	2	0.0165	0.342552	0.971858	b10	0.0161
12	D5	c1088	50LP	b	LP	3	0.0168	0.35878	0.957155	b8	0.0138
6	G3	c1860	50LP	b	LP	2	0.0168	0.585249	0.983665	b13	0.017
5	D5	c1901	70LP	c	LP	1	0.0168	0.449799	0.971368	b13	0.0128
11	G1	c1142	30HP	a	HP	2	0.0169	0.727953	0.989154	b9	0.0157
11	E5	c1442	70LP	c	LP	1	0.017	2.45314	0.978695	b10	0.0172
10	H3	c1557	50LP	b	LP	1	0.017	0	0.592726	b11	0.0132
6	B5	c1819	30LP	a	LP	1	0.0171	0.367527	0.901038	b13	0.0164
8	F7	c1389	50LP	b	LP	1	0.0173	1.15901	0.995288	b10	0.0188
7	F5	c1070	50LP	b	LP	2	0.0174	2.88106	0.803619	b8	0.0156
10	F7	c1108	70HP	c	HP	3	0.0174	0.278386	0.953271	b8	0.0161
9	C5	c1090	50LP	b	LP	1	0.0176	0	0.0917206	b8	0.0156
10	B1	c1535	50HP	b	HP	4	0.0176	1.38594	0.939862	b11	0.0134
7	E5	c1172	30LP	a	LP	4	0.0177	0.257472	0.989717	b9	0.0162
11	F5	c1514	30LP	a	LP	1	0.0177	1.79123	0.953497	b11	0.016
12	E3	c1254	70HP	c	HP	1	0.0178	1.64172	0.986784	b9	0.0157
7	E3	c1476	30HP	a	HP	4	0.0178	0.121765	0.967328	b11	0.0168
2	D1	c396	30LP	a	LP	2	0.0179	0.0960562	0.984217	b4	0.0136
8	D1	c1172	30LP	a	LP	5	0.018	0	0.00669996	b9	0.0162
7	A1	c1255	70HP	c	HP	4	0.018	1	1	b9	0.0133
2	A1	c626	70HP	c	HP	1	0.018	0.193486	0.968487	b5	0.0149
6	F7	c1246	70HP	c	HP	2	0.0181	0.31136	0.940921	b9	0.0142
10	D3	c1252	70HP	c	HP	1	0.0181	0.122078	0.782408	b9	0.0133
9	G1	c1296	30HP	a	HP	1	0.0181	0.427371	0.873437	b10	0.0156
2	B1	c381	30HP	a	HP	1	0.0181	0.967331	0.998447	b4	0.0115
9	B7	c1255	70HP	c	HP	1	0.0182	0.887725	0.976379	b9	0.0133
9	C1	c1017	30LP	a	LP	1	0.0183	0.275806	0.924618	b8	0.0146
10	A5	c1134	70LP	c	LP	1	0.0183	0.0508788	0.628539	b8	0.0143
11	B5	c1535	50HP	b	HP	2	0.0183	0.614323	0.967686	b11	0.0134
5	H3	c1777	30HP	a	HP	1	0.0183	0.358814	0.968885	b13	0.0171
6	A1	c1865	50LP	b	LP	1	0.0183	0.0374435	0.635244	b13	0.0155
4	C5	c459	50LP	b	LP	1	0.0183	0.000328084	0.00245098	b4	0.013
3	C7	c590	50LP	b	LP	2	0.0185	2.5592	0.98351	b5	0.0116
8	C7	c1160	30HP	a	HP	1	0.0187	1.38019	0.979159	b9	0.0134
8	E5	c1166	30LP	a	LP	1	0.0188	1.40038	0.990716	b9	0.0144
7	B5	c1389	50LP	b	LP	2	0.0188	1.11931	0.999738	b10	0.0188
6	E3	c1795	30HP	a	HP	1	0.0188	0.287589	0.928523	b13	0.0146
5	C5	c1886	70HP	c	HP	2	0.0188	0.199827	0.934819	b13	0.0128
10	D7	c1311	30HP	a	HP	2	0.0189	0.117971	0.938844	b10	0.0139
6	H3	c1777	30HP	a	HP	3	0.019	0.438982	0.978347	b13	0.0171
5	D7	c1828	50HP	b	HP	4	0.019	0.00830993	0.0436234	b13	0.0153
5	C3	c1869	50LP	b	LP	1	0.019	1.26133	0.987281	b13	0.0166
12	G3	c1535	50HP	b	HP	1	0.0191	0.901061	0.982254	b11	0.0134
10	B5	c1389	50LP	b	LP	4	0.0192	0.151994	0.992664	b10	0.0188
2	C7	c540	30LP	a	LP	1	0.0192	0.509577	0.995108	b5	0.0165
7	C3	c1211	50HP	b	HP	1	0.0193	1.34328	0.994972	b9	0.0147
6	G7	c1390	50LP	b	LP	1	0.0193	0.269099	0.964067	b10	0.0153
6	E5	c1858	50LP	b	LP	2	0.0193	0.843346	0.97724	b13	0.017
5	A3	c1901	70LP	c	LP	3	0.0193	2.67263	0.994455	b13	0.0128
2	A3	c470	70HP	c	HP	1	0.0193	1.67345	0.997728	b4	0.0155
2	E5	c470	70HP	c	HP	1	0.0193	0.00818253	0.263383	b4	0.0155
12	D7	c1090	50LP	b	LP	3	0.0194	0.0421407	0.833475	b8	0.0156
4	C3	c532	30LP	a	LP	1	0.0194	3.98029	0.995409	b5	0.0158
11	A5	c1024	30LP	a	LP	3	0.0195	0.398703	0.985788	b8	0.0173
6	D5	c1860	50LP	b	LP	1	0.0196	0.331903	0.968674	b13	0.017
6	B1	c1914	70LP	c	LP	2	0.0196	0.0181333	0.367732	b13	0.0134
5	E1	c1916	70LP	c	LP	1	0.0196	0.160697	0.915083	b13	0.012
2	G5	c470	70HP	c	HP	3	0.0196	0.398624	0.996123	b4	0.0155
7	G3	c1254	70HP	c	HP	3	0.0197	0.0481864	0.78498	b9	0.0157
7	D5	c1142	30HP	a	HP	4	0.0198	0.144497	0.920537	b9	0.0157
5	H5	c1909	70LP	c	LP	1	0.0198	0.148923	0.958119	b13	0.0125
6	C5	c1915	70LP	c	LP	1	0.0198	0.132005	0.94734	b13	0.0153
6	C3	c1827	50HP	b	HP	1	0.0199	0.96098	0.973448	b13	0.0165
8	G3	c1174	30LP	a	LP	3	0.02	0.22052	0.974468	b9	0.0135
9	H7	c1251	70HP	c	HP	2	0.0201	2.68999	0.910602	b9	0.0117
6	F5	c1849	50LP	b	LP	1	0.0201	0.371557	0.932041	b13	0.0172
2	E1	c479	70HP	c	HP	1	0.0201	1.718	0.998298	b4	0.0118
3	B5	c654	70LP	c	LP	1	0.0201	2.46868	0.995274	b5	0.0121
8	B7	c1017	30LP	a	LP	4	0.0203	0.530697	0.980827	b8	0.0146
9	D5	c1103	70HP	c	HP	2	0.0203	0.242248	0.936552	b8	0.0151
10	F1	c1374	50HP	b	HP	1	0.0203	0.474462	0.98128	b10	0.0165
6	G5	c605	50LP	b	LP	1	0.0203	0	0.711226	b5	0.0129
11	H7	c1311	30HP	a	HP	3	0.0205	0.202597	0.949141	b10	0.0139
11	A1	c1604	70LP	c	LP	1	0.0205	1.63234	0.983929	b11	0.0129
5	C1	c1858	50LP	b	LP	1	0.0205	0.0065945	0.0640919	b13	0.017
11	A3	c1530	50HP	b	HP	1	0.0206	0.147245	0.897487	b11	0.0181
5	C7	c1819	30LP	a	LP	2	0.0206	0.199975	0.91147	b13	0.0164
8	A5	c1090	50LP	b	LP	4	0.0207	0.272662	0.954412	b8	0.0156
9	E7	c1422	70HP	c	HP	2	0.0207	0.141735	0.949132	b10	0.0164
8	H3	c1442	70LP	c	LP	3	0.0207	0.254381	0.973179	b10	0.0172
20	D3	c1017	30LP	a	LP	3	0.0208	0.12193	0.777489	b8	0.0146
3	A3	c459	50LP	b	LP	3	0.0208	0.460559	0.984086	b4	0.013
3	C5	c529	30HP	a	HP	2	0.0208	0.842935	0.987365	b5	0.012
12	D1	c1184	30LP	a	LP	3	0.0209	0.137504	0.917511	b9	0.0141
9	D7	c1088	50LP	b	LP	1	0.021	0.381956	0.903555	b8	0.0138
6	A3	c1777	30HP	a	HP	4	0.021	0.0920204	0.944289	b13	0.0171
9	H3	c1255	70HP	c	HP	2	0.0211	0.00619148	0.0451057	b9	0.0133
2	F3	c479	70HP	c	HP	3	0.0211	0.161641	0.984345	b4	0.0118
7	G1	c1251	70HP	c	HP	1	0.0212	0.0638961	0.761454	b9	0.0117
6	D7	c1613	70LP	c	LP	1	0.0212	0.13507	0.917415	b11	0.0127
9	H5	c1220	50LP	b	LP	3	0.0213	0	0.0822557	b9	0.0138
7	F7	c1252	70HP	c	HP	3	0.0213	0.497055	0.981104	b9	0.0133
8	G1	c1252	70HP	c	HP	2	0.0213	0.12579	0.948505	b9	0.0133
4	B5	c532	30HP	a	HP	2	0.0213	0.861088	0.993058	b5	0.0158
7	H7	c1017	30LP	a	LP	2	0.0214	0.188924	0.944141	b8	0.0146
8	B1	c1077	50LP	b	LP	1	0.0214	1.29314	0.986842	b8	0.0173
4	B1	c636	70LP	c	LP	1	0.0214	0.61478	0.979858	b5	0.0105
9	F7	c1254	70HP	c	HP	4	0.0215	0.0333629	0.887368	b9	0.0157
11	D3	c1332	30LP	a	LP	1	0.0215	1.03133	0.991953	b10	0.0129
10	B7	c1490	30HP	a	HP	2	0.0215	0.0550145	0.751477	b11	0.0125
5	B7	c1828	50HP	b	HP	3	0.0215	0	0.0417012	b13	0.0153
12	H3	c1216	50LP	b	LP	2	0.0216	1.00429	0.979712	b9	0.0151
2	F5	c457	50LP	b	LP	2	0.0216	0.203647	0.98846	b4	0.0136
4	D7	c614	70HP	c	HP	1	0.0216	0.654517	0.991493	b5	0.013
12	E5	c1142	30HP	a	HP	1	0.0217	0.979242	0.998413	b9	0.0157
7	F1	c1174	30LP	a	LP	2	0.0217	0.152642	0.957826	b9	0.0135
7	G5	c1557	50LP	b	LP	2	0.0217	0	0.213748	b11	0.0132
5	D1	c1858	50LP	b	LP	3	0.0217	0.300761	0.960663	b13	0.017
4	D5	c366	30HP	a	HP	2	0.0217	2.5599	0.984516	b4	0.0105
3	A1	c459	50LP	b	LP	2	0.0218	0.0592754	0.896367	b4	0.013
11	F1	c1216	50LP	b	LP	4	0.0219	0.498664	0.970351	b9	0.0151
8	E1	c1332	30LP	a	LP	2	0.0219	0.0626092	0.947718	b10	0.0129
9	B1	c1048	50HP	b	HP	4	0.022	0.153975	0.949154	b8	0.0138
12	G7	c1311	30HP	a	HP	4	0.022	0.811701	0.974203	b10	0.0139
12	F5	c1465	70LP	c	LP	1	0.0221	0.240385	0.896806	b10	0.0131
5	E7	c1807	30LP	a	LP	1	0.0222	0.367472	0.956457	b13	0.0152
3	G7	c605	50LP	b	LP	3	0.0222	0.299063	0.876985	b5	0.0129
7	C1	c1160	30HP	a	HP	2	0.0223	0.357427	0.95724	b9	0.0134
12	H5	c1174	30LP	a	LP	1	0.0223	0.0708045	0.741437	b9	0.0135
5	G3	c1849	50LP	b	LP	2	0.0223	0.438505	0.947079	b13	0.0172
11	E1	c1481	30HP	a	HP	2	0.0224	0.0243225	0.623698	b11	0.0153
5	F1	c1901	70LP	c	LP	2	0.0224	1.35908	0.959219	b13	0.0128
2	C5	c416	50HP	b	HP	3	0.0225	3.17647	0.999787	b4	0.0134
11	C3	c1451	70LP	c	LP	1	0.0226	0.371553	0.945027	b10	0.0142
8	E7	c1540	50HP	b	HP	1	0.0226	1.98761	0.956806	b11	0.0134
4	E3	c636	70LP	c	LP	3	0.0226	1.59704	0.99151	b5	0.0105
10	B3	c1070	50LP	b	LP	1	0.0227	0.11144	0.954905	b8	0.0156
5	E5	c1909	70LP	c	LP	3	0.0227	0.13108	0.821615	b13	0.0125
2	H7	c450	50LP	b	LP	1	0.0227	0.00268386	0.0799315	b4	0.0131
11	B7	c1434	70HP	c	HP	1	0.0228	1.04942	0.98717	b10	0.0142
5	E3	c1803	30LP	a	LP	1	0.0228	0.425655	0.939616	b13	0.0159
5	B5	c1869	50LP	b	LP	2	0.0228	1.37561	0.912868	b13	0.0166
2	E3	c452	50LP	b	LP	3	0.0229	0.732801	0.996811	b4	0.0141
3	H7	c565	50HP	b	HP	2	0.0229	0.861411	0.976838	b5	0.0137
4	C7	c614	70HP	c	HP	2	0.0229	0.4175	0.978484	b5	0.013
11	E3	c1386	50LP	b	LP	2	0.023	0.174263	0.925635	b10	0.0135
2	H5	c450	50LP	b	LP	2	0.023	0.700481	0.947493	b4	0.0131
6	H5	c529	30HP	a	HP	3	0.0231	0.808875	0.991993	b5	0.012
9	G5	c1618	70LP	c	LP	1	0.0233	0	0.825831	b11	0.0115
6	D3	c1803	30LP	a	LP	3	0.0233	0	0.759777	b13	0.0159
6	H7	c1108	70HP	c	HP	1	0.0234	0.200361	0.874424	b8	0.0161
5	F5	c1865	50LP	b	LP	2	0.0234	0.0644908	0.737061	b13	0.0155
11	C5	c1216	50LP	b	LP	1	0.0235	0.683117	0.740458	b9	0.0151
3	D1	c618	70HP	c	HP	3	0.0236	0.118719	0.968316	b5	0.0137
9	B3	c1048	50HP	b	HP	3	0.0237	0.0476685	0.4905	b8	0.0138
7	E1	c1103	70HP	c	HP	3	0.0237	0.0929597	0.805753	b8	0.0151
10	A1	c1461	70LP	c	LP	1	0.0237	0.34528	0.971407	b10	0.0137
12	E1	c1557	50LP	b	LP	4	0.0237	0.124767	0.860757	b11	0.0132
2	H3	c396	30LP	a	LP	3	0.0239	0.505847	0.992539	b4	0.0136
2	E7	c404	30LP	a	LP	3	0.024	0	0.00180801	b4	0.0155
6	C7	c1048	50HP	b	HP	2	0.0241	0.153899	0.875973	b8	0.0138
12	B3	c1220	50LP	b	LP	2	0.0241	0.257449	0.960463	b9	0.0138
10	D1	c1212	50HP	b	HP	3	0.0242	0.213847	0.928682	b9	0.0173
7	A5	c1422	70HP	c	HP	4	0.0242	0.238579	0.968267	b10	0.0164
4	G7	c366	30HP	a	HP	3	0.0242	0.532588	0.979165	b4	0.0105
12	B7	c1386	50LP	b	LP	1	0.0243	0.0624806	0.694044	b10	0.0135
12	B1	c1431	70HP	c	HP	4	0.0243	0.0521095	0.873678	b10	0.0128
12	C5	c1250	70HP	c	HP	1	0.0244	0.364744	0.930185	b9	0.0123
10	E1	c1451	70LP	c	LP	3	0.0244	0.0892176	0.888926	b10	0.0142
11	H3	c1562	50LP	b	LP	3	0.0245	0.0874253	0.921998	b11	0.0157
7	B1	c1431	70HP	c	HP	3	0.0246	0.0410991	0.925207	b10	0.0128
2	F1	c381	30HP	a	HP	3	0.0246	0.537259	0.998733	b4	0.0115
3	F7	c565	50HP	b	HP	3	0.0246	0.191206	0.984975	b5	0.0137
9	G7	c1252	70HP	c	HP	4	0.0247	0.0638009	0.838436	b9	0.0133
12	C7	c1384	50LP	b	LP	1	0.0247	0.767137	0.991954	b10	0.0173
11	C1	c1464	70LP	c	LP	1	0.0247	0.249435	0.95557	b10	0.0144
12	H7	c1557	50LP	b	LP	3	0.0247	0.141325	0.881745	b11	0.0132
5	G1	c1916	70LP	c	LP	2	0.0247	0	0.0563966	b13	0.012
3	A5	c529	30HP	a	HP	1	0.0247	2.58186	0.996575	b5	0.012
11	B1	c1048	50HP	b	HP	1	0.0248	0.123984	0.833298	b8	0.0138
8	C1	c1431	70HP	c	HP	1	0.0248	2.79972	0.993051	b10	0.0128
10	A3	c1481	30HP	a	HP	1	0.0248	0.262392	0.943157	b11	0.0153
25	G7	c452	50LP	b	LP	2	0.0248	0.374456	0.981089	b4	0.0141
4	C1	c636	70LP	c	LP	2	0.0248	0.445999	0.999215	b5	0.0105
5	H7	c1828	50HP	b	HP	2	0.025	0.153805	0.870499	b13	0.0153
2	B7	c370	30HP	a	HP	2	0.025	0.389037	0.994276	b4	0.0139
3	C1	c543	30LP	a	LP	1	0.025	0.114159	0.913709	b5	0.0154
4	F7	c543	30LP	a	LP	1	0.025	0.0306254	0.662108	b5	0.0154
4	F1	c457	50LP	b	LP	3	0.0251	1.41387	0.994951	b4	0.0136
5	A1	c634	70HP	c	HP	3	0.0251	0.399249	0.969017	b5	0.0115
12	D3	c1451	70LP	c	LP	4	0.0252	0.0393786	0.7171	b10	0.0142
5	F3	c1803	30LP	a	LP	2	0.0252	0.0564894	0.725407	b13	0.0159
4	B3	c376	30HP	a	HP	2	0.0252	0.700022	0.985581	b4	0.0126
3	H3	c602	50LP	b	LP	1	0.0252	0	0.070427	b5	0.0116
4	H5	c614	70HP	c	HP	3	0.0252	1.15065	0.982578	b5	0.013
10	F5	c1273	70LP	c	LP	1	0.0253	2.82627	0.720866	b9	0.0141
9	A5	c1297	30HP	a	HP	3	0.0253	0.0357046	0.778938	b10	0.012
7	D7	c1032	30LP	a	LP	2	0.0254	0	0.828623	b8	0.0163
8	F1	c1476	30HP	a	HP	3	0.0254	0.168848	0.900896	b11	0.0168
10	D5	c1886	70HP	c	HP	1	0.0254	0.108585	0.896096	b13	0.0128
6	B3	c1839	50HP	b	HP	2	0.0255	0.0523709	0.781398	b13	0.0148
5	D3	c1858	50LP	b	LP	4	0.0255	0.0789654	0.733338	b13	0.017
2	B5	c363	30HP	a	HP	3	0.0255	1.31427	0.998766	b4	0.0153
3	D3	c625	70HP	c	HP	3	0.0255	0	0.231073	b5	0.011
7	B3	c1535	50HP	b	HP	3	0.0256	1.04689	0.982823	b11	0.0134
3	H5	c590	50LP	b	LP	1	0.0256	2.81195	0.997787	b5	0.0116
7	A3	c1383	50LP	b	LP	1	0.0258	0	0.623207	b10	0.0161
11	F7	c1490	70LP	c	LP	4	0.0259	0.0221109	0.18793	b11	0.0125
3	F5	c565	50HP	b	HP	1	0.0259	0.290007	0.99503	b5	0.0137
6	E7	c625	70HP	c	HP	2	0.0259	0.161674	0.94996	b5	0.011
11	E7	c1297	30HP	a	HP	1	0.026	0.0142857	0.372265	b10	0.012
11	D5	c1317	30HP	a	HP	1	0.026	0.113534	0.923619	b10	0.0157
10	H5	c1316	30HP	a	HP	2	0.0261	0.450569	0.977465	b10	0.0133
10	H7	c1422	70HP	c	HP	3	0.0261	0.202353	0.939805	b10	0.0164
4	F3	c549	30LP	a	LP	3	0.0261	0.132678	0.876532	b5	0.0176
2	F7	c570	50HP	b	HP	2	0.0261	0.235237	0.995403	b5	0.0138
4	F5	c618	70HP	c	HP	1	0.0261	0.383721	0.984389	b5	0.0137
7	D3	c1032	30LP	a	LP	3	0.0262	0.0282803	0.704203	b8	0.0163
9	E5	c1103	70HP	c	HP	4	0.0262	0.136254	0.879159	b8	0.0151
3	E5	c605	50LP	b	LP	2	0.0263	1.69575	0.990063	b5	0.0129
12	F1	c1540	50HP	b	HP	4	0.0264	0.378676	0.950711	b11	0.0134
2	C1	c363	30HP	a	HP	2	0.0264	1.07566	0.998201	b4	0.0153
2	G3	c404	30LP	a	LP	2	0.0264	0.701632	0.99864	b4	0.0155
7	F3	c1213	50HP	b	HP	1	0.0265	0.0395083	0.836189	b9	0.0148
4	H3	c518	30HP	a	HP	1	0.0265	0.174146	0.977426	b5	0.0158
4	A3	c549	30LP	a	LP	1	0.0266	0.27959	0.984951	b5	0.0176
8	A3	c1024	30LP	a	LP	2	0.0267	1.62143	0.981629	b8	0.0173
3	G3	c634	70HP	c	HP	1	0.0267	0.0431387	0.832703	b5	0.0115
9	D3	c1220	50LP	b	LP	4	0.0268	0.29104	0.917524	b9	0.0138
9	C3	c1540	50HP	b	HP	3	0.0268	0.189163	0.95635	b11	0.0134
10	F3	c1434	70HP	c	HP	2	0.0269	0.00910973	0.254661	b10	0.0142
8	H7	c1000	30HP	a	HP	1	0.027	1.50629	0.989584	b8	0.0139
7	H5	c1217	50LP	b	LP	2	0.027	0	0.776794	b9	0.017
9	F5	c1313	30HP	a	HP	2	0.027	0.193385	0.964573	b10	0.0163
4	E1	c570	50HP	b	HP	1	0.027	0.564198	0.998809	b5	0.0138
9	A3	c1070	50LP	b	LP	3	0.0271	0.00895958	0.142633	b8	0.0156
3	G5	c654	70LP	c	LP	3	0.0271	2.12281	0.994502	b5	0.0121
10	E5	c1442	70LP	c	LP	4	0.0272	0.192675	0.952152	b10	0.0172
6	F1	c1906	70LP	c	LP	1	0.0272	0.0172084	0.260514	b13	0.0151
5	B1	c1915	70LP	c	LP	2	0.0272	0.102567	0.755671	b13	0.0153
4	D1	c540	30LP	a	LP	2	0.0272	0.197547	0.996598	b5	0.0165
3	E1	c618	70HP	c	HP	2	0.0272	0.0925117	0.86723	b5	0.0137
4	G1	c549	30LP	a	LP	2	0.0273	0.382542	0.985502	b5	0.0176
10	E7	c1251	70HP	c	HP	4	0.0274	0.313924	0.957289	b9	0.0117
3	E7	c602	50LP	b	LP	2	0.0274	2.18367	0.988011	b5	0.0116
9	F1	c1172	30LP	a	LP	1	0.0275	0.0897445	0.770623	b9	0.0162
7	D1	c1481	30HP	a	HP	3	0.0275	0.0965045	0.918166	b11	0.0153
6	G1	c1790	30HP	a	HP	1	0.0275	0.286611	0.910972	b13	0.0146
7	C5	c1070	50LP	b	LP	4	0.0276	0.313414	0.958371	b8	0.0156
8	H5	c1297	30HP	a	HP	4	0.0276	0.292618	0.950557	b10	0.012
5	B3	c1849	50LP	b	LP	3	0.0276	0.159226	0.825159	b13	0.0172
6	A5	c496	70LP	c	LP	1	0.0276	0.537037	0.966612	b4	0.0132
3	B3	c586	50LP	b	LP	3	0.0276	0.020133	0.48464	b5	0.0134
10	C5	c1090	50LP	b	LP	2	0.0277	0	0.617317	b8	0.0156
10	C7	c1490	30HP	a	HP	3	0.0277	0.02284	0.525956	b11	0.0125
11	D7	c1160	30HP	a	HP	4	0.0278	0.0188783	0.714211	b9	0.0134
10	E3	c1174	30LP	a	LP	4	0.0279	0.0383047	0.887719	b9	0.0135
11	D1	c1313	30HP	a	HP	1	0.028	0.12983	0.907831	b10	0.0163
12	G5	c1604	70LP	c	LP	2	0.028	0.157639	0.898835	b11	0.0129
3	E3	c518	30HP	a	HP	3	0.028	0	0.735272	b5	0.0158
7	G7	c1316	30HP	a	HP	1	0.0281	0.0544931	0.860526	b10	0.0133
2	D3	c496	70LP	c	LP	2	0.0281	3.9514	0.99659	b4	0.0132
8	D5	c1000	30HP	a	HP	4	0.0282	0.0744841	0.719469	b8	0.0139
10	G3	c1000	30HP	a	HP	2	0.0282	0	0.239166	b8	0.0139
11	G3	c1302	30HP	a	HP	2	0.0282	0.0951301	0.842188	b10	0.0151
8	D7	c1422	70HP	c	HP	1	0.0283	1.14644	0.992999	b10	0.0164
12	F3	c1476	30HP	a	HP	1	0.0283	0.124666	0.935505	b11	0.0168
12	B5	c1128	70LP	c	LP	4	0.0284	1.49805	0.973251	b8	0.0158
11	G7	c1032	30LP	a	LP	4	0.0285	0.0396592	0.810875	b8	0.0163
8	D3	c1088	50LP	b	LP	2	0.0287	0.0947937	0.936641	b8	0.0138
3	B7	c590	50LP	b	LP	3	0.0287	5.55426	0.990928	b5	0.0116
9	C7	c1217	50LP	b	LP	1	0.0288	0.0656439	0.924908	b9	0.017
11	H5	c1530	50HP	b	HP	3	0.0289	0.144265	0.96249	b11	0.0181
3	D5	c634	70HP	c	HP	2	0.0289	0.190933	0.974921	b5	0.0115
12	C1	c1332	30LP	a	LP	3	0.0291	0.0679576	0.920397	b10	0.0129
8	F5	c1077	50LP	b	LP	2	0.0292	0.752941	0.980454	b8	0.0173
7	B7	c1128	70LP	c	LP	2	0.0293	1.39357	0.982397	b8	0.0158
10	G7	c1383	50LP	b	LP	4	0.0293	0.235177	0.973874	b10	0.0161
8	G5	c1149	30HP	a	HP	1	0.0294	0	0.460748	b9	0.0144
4	A1	c538	30LP	a	LP	1	0.0294	1.54849	0.988344	b5	0.0158
3	B1	c543	30LP	a	LP	2	0.0294	0.111081	0.880575	b5	0.0154
4	E7	c543	30LP	a	LP	2	0.0294	0	0.000760979	b5	0.0154
7	H3	c1254	70HP	c	HP	2	0.0295	0.125542	0.927464	b9	0.0157
2	D7	c376	30HP	a	HP	1	0.0295	0.0421433	0.773321	b4	0.0126
4	E5	c603	50LP	b	LP	2	0.0295	0.344824	0.996899	b5	0.015
4	H7	c410	30LP	a	LP	1	0.0296	2.26164	0.958909	b4	0.015
9	G3	c1088	50LP	b	LP	4	0.0297	0.328881	0.962125	b8	0.0138
9	D1	c1316	30HP	a	HP	4	0.0297	0.340846	0.995567	b10	0.0133
9	B5	c1077	50LP	b	LP	3	0.0298	0.0458439	0.803096	b8	0.0173
2	G7	c603	50LP	b	LP	1	0.0301	1.32453	0.997888	b5	0.015
8	E3	c1128	70LP	c	LP	1	0.0302	0.988225	0.982941	b8	0.0158
2	C3	c496	70LP	c	LP	3	0.0302	3.06706	0.998841	b4	0.0132
3	F3	c518	30HP	a	HP	2	0.0302	0.0377188	0.709432	b5	0.0158
4	A5	c532	30HP	a	HP	3	0.0302	0.483808	0.986373	b5	0.0158
8	B5	c1128	70LP	c	LP	3	0.0303	0.0815576	0.893771	b8	0.0158
11	F3	c1077	50LP	b	LP	4	0.0304	0.181371	0.902343	b8	0.0173
10	C1	c1604	70LP	c	LP	3	0.0304	0.174659	0.916898	b11	0.0129
3	F1	c626	70HP	c	HP	3	0.0307	0.141993	0.945981	b5	0.0149
3	C3	c382	30HP	a	HP	1	0.0308	0.186027	0.825818	b4	0.0138
7	E7	c1024	30LP	a	LP	4	0.031	0.181481	0.941583	b8	0.0173
12	A5	c1514	30LP	a	LP	4	0.0311	0.201805	0.897423	b11	0.016
4	G3	c370	30HP	a	HP	3	0.0311	0.301363	0.979517	b4	0.0139
8	C3	c1024	30LP	a	LP	1	0.0312	0.697444	0.975658	b8	0.0173
8	B3	c1160	30HP	a	HP	3	0.032	0.111811	0.95285	b9	0.0134
4	B7	c626	70HP	c	HP	2	0.0323	0.194292	0.981713	b5	0.0149
10	G1	c1032	30LP	a	LP	1	0.0324	0.354225	0.966861	b8	0.0163
11	C7	c1316	30HP	a	HP	3	0.0326	0.251433	0.93716	b10	0.0133
5	A5	c1915	70LP	c	LP	4	0.0328	0.0855197	0.730795	b13	0.0153
8	C5	c1108	70HP	c	HP	4	0.033	0.0976555	0.866802	b8	0.0161
12	C3	c1434	70HP	c	HP	3	0.0345	0.51032	0.952348	b10	0.0142
24	G3	c1184	30LP	a	LP	NA	NA	0.642047	0.981334	b9	0.0141
4	G5	c536	30LP	a	LP	1	NA	0.435409	0.991739	b5	0.0149
13	F3	c1172	30LP	a	LP	2	NA	0.304531	0.993638	b9	0.0162
13	H3	c1172	30LP	a	LP	3	NA	0.136142	0.968189	b9	0.0162
13	D1	c1184	30LP	a	LP	4	NA	0.553684	0.998512	b9	0.0141
13	E3	c1212	50HP	b	HP	1	NA	3.03112	0.977752	b9	0.0173
13	D3	c1216	50HP	b	HP	3	NA	0.922262	0.987319	b9	0.0151
13	C3	c1297	30HP	a	HP	2	NA	0.176891	0.927809	b10	0.012
13	E1	c1332	30LP	a	LP	4	NA	1.13172	0.990691	b10	0.0129
13	B3	c1389	50LP	b	LP	3	NA	0.236303	0.902129	b10	0.0188
13	A1	c1476	30HP	a	HP	2	NA	0.210732	0.993654	b11	0.0168
13	C1	c1490	30HP	a	HP	1	NA	0.594712	0.992209	b11	0.0125
13	G1	c1514	30LP	a	LP	2	NA	0.075873	0.919855	b11	0.016
13	B1	c1540	50HP	b	HP	2	NA	0.00150916	0.0203495	b11	0.0134
13	A3	c1562	50LP	b	LP	2	NA	2.57767	0.994335	b11	0.0157
13	F1	c1562	50LP	b	LP	1	NA	0.160319	0.790152	b11	0.0157
13	B5	c1775	30HP	a	HP	1	NA	0.263529	0.856783	b13	0.012
