# Supplementary material for: Within- and Trans-Generational Effects of Variation in Dietary Macronutrient Content on Life-History Traits in the Moth Plodia interpunctella
Source: PLoS One. 2016 Dec 29;11(12):e0168869. doi: 10.1371/journal.pone.0168869 (PMC5199116; doi:10.1371/journal.pone.0168869)
Supplement: S1 File — The raw data for within-generational experiments (files beginning “within_gen”), transgenerational experiments (files beginning “trans_gen”), and patterns of egg-laying (“fecundity_data”). (ZIP) [file pone.0168869.s004.zip › supporting_information_data/trans_gen_weight.xlsx]

## Sheet: mat effects lh blocks all sheet
family.id	mother.weight	offspring.id	treatment	treatment.cellulose	treatment.protein	block	pupation.date	pupation.weight	eclosion.date	eclosion.weight
1000a	0.0139	3	30HP	a	HP	b8	2013-11-09	0.0097	2013-11-17	0.0075
1000a	0.0139	2	30HP	a	HP	b8	2013-11-03	0.0131	2013-11-11	0.0096
1017a	0.0146	1	30LP	a	LP	b8	2013-10-24	0.0147	2013-10-31	0.0112
1024a	0.0173	1	30LP	a	LP	b8	2013-11-06	0.0114	2013-11-14	0.0084
1024a	0.0173	4	30LP	a	LP	b8	2013-10-25	0.022	2013-11-01	0.0168
1032a	0.0163	4	30LP	a	LP	b8	2013-11-07	0.0123	2013-11-14	0.01
1032a	0.0163	1	30LP	a	LP	b8	2013-10-22	0.016	2013-10-30	0.012
1032a	0.0163	3	30LP	a	LP	b8	2013-10-22	0.0161	2013-10-30	0.0118
1032a	0.0163	2	30LP	a	LP	b8	2013-10-24	0.0203	2013-11-01	0.0148
1048a	0.0138	4	50HP	b	HP	b8	2013-11-02	0.0155	2013-11-09	0.0116
1048a	0.0138	1	50HP	b	HP	b8	2013-10-22	0.016	2013-10-30	0.0119
1048a	0.0138	2	50HP	b	HP	b8	2013-10-28	0.0169	2013-11-05	0.0123
1051a	0.0147	1	50HP	b	HP	b8	2013-11-13	0.0126	2013-11-21	0.0092
1070a	0.0156	3	50LP	b	LP	b8	2013-11-25	0.0107	2013-12-03	0.0085
1070a	0.0156	2	50LP	b	LP	b8	2013-10-18	0.0116	2013-10-26	0.0089
1070a	0.0156	1	50LP	b	LP	b8	2013-10-24	0.0189	2013-11-01	0.014
1077a	0.0173	2	50LP	b	LP	b8	2013-10-25	0.0195	2013-11-02	0.0144
1088a	0.0138	3	50LP	b	LP	b8	2013-10-23	0.013	2013-10-30	0.0093
1088a	0.0138	4	50LP	b	LP	b8	2013-10-25	0.013	2013-11-01	0.01
1088a	0.0138	1	50LP	b	LP	b8	2013-10-20	0.014	2013-10-27	0.0108
1088a	0.0138	2	50LP	b	LP	b8	2013-11-03	0.0145	2013-11-11	0.0111
1090a	0.0156	3	50LP	b	LP	b8	2013-10-26	0.014	2013-11-03	0.0105
1090a	0.0156	1	50LP	b	LP	b8	2013-10-24	0.0165	2013-10-31	0.0122
1103a	0.0151	1	70HP	c	HP	b8	2013-10-18	0.0115	2013-10-25	0.0086
1103a	0.0151	3	70HP	c	HP	b8	2013-10-21	0.0145	2013-10-28	0.0114
1108a	0.0161	1	70HP	c	HP	b8	2013-10-21	0.0093	2013-10-28	0.0078
1108a	0.0161	2	70HP	c	HP	b8	2013-10-25	0.0104	2013-11-02	0.0083
1108a	0.0161	3	70HP	c	HP	b8	2013-10-30	0.014	2013-11-05	0.0105
1108a	0.0161	4	70HP	c	HP	b8	2013-11-01	0.0177	2013-11-09	0.0133
1124a	0.0112	1	70LP	c	LP	b8	2013-11-17	0.0105	2013-11-25	0.0077
1128a	0.0158	1	70LP	c	LP	b8	2013-10-19	0.0169	2013-10-27	0.0128
1128a	0.0158	2	70LP	c	LP	b8	2013-10-31	0.0159	2013-11-08	0.0126
1128a	0.0158	4	70LP	c	LP	b8	2013-10-23	0.0204	2013-10-31	0.0149
1134a	0.0143	1	70LP	c	LP	b8	2013-10-25	0.0128	2013-11-01	0.01
1149a	0.0144	2	30HP	a	HP	b9	2013-11-16	0.0105	2013-11-24	0.0076
1149a	0.0144	1	30HP	a	HP	b9	2013-10-27	0.0153	2013-11-04	0.0112
1157a	0.0111	1	30HP	a	HP	b9	2013-11-14	0.013	2013-11-21	0.0101
1160a	0.0134	1	30HP	a	HP	b9	2013-10-27	0.0143	2013-11-04	0.0108
1160a	0.0134	4	30HP	a	HP	b9	2013-11-06	0.0178	2013-11-14	0.0127
1160a	0.0134	3	30HP	a	HP	b9	2013-11-02	0.0188	2013-11-10	0.0139
1166a	0.0144	1	30LP	a	LP	b9	2013-11-02	0.0142	2013-11-09	0.0108
1172a	0.0162	2	30LP	a	LP	b9	2013-10-29	0.0155	2013-11-06	0.0117
1172a	0.0162	4	30LP	a	LP	b9	2013-10-30	0.0157	2013-11-06	0.0123
1172a	0.0162	3	30LP	a	LP	b9	2013-10-27	0.0169	2013-11-04	0.0123
1172a	0.0162	1	30LP	a	LP	b9	2013-11-02	0.0194	2013-11-09	0.0142
1174a	0.0135	3	30LP	a	LP	b9	2013-11-10	0.0164	2013-11-17	0.0127
1174a	0.0135	2	30LP	a	LP	b9	2013-11-07	0.0169	2013-11-14	0.0133
1174a	0.0135	1	30LP	a	LP	b9	2013-11-11	0.0186	2013-11-19	0.0131
1184a	0.0141	4	30LP	a	LP	b9	2013-11-13	0.0108	2013-11-21	0.0074
1184a	0.0141	1	30LP	a	LP	b9	2013-10-22	0.0118	2013-10-30	0.0089
1184a	0.0141	2	30LP	a	LP	b9	2013-10-24	0.0128	2013-10-31	0.0102
1184a	0.0141	3	30LP	a	LP	b9	2013-10-27	0.0145	2013-11-04	0.0105
1211a	0.0147	1	50HP	b	HP	b9	2013-10-26	0.0155	2013-11-03	0.0118
1212a	0.0173	2	50HP	b	HP	b9	2013-10-31	0.0087	2013-11-07	0.0068
1213a	0.0148	1	50HP	b	HP	b9	2013-11-08	0.0172	2013-11-16	0.0129
1216a	0.0151	2	50LP	b	LP	b9	2013-10-26	0.0101	2013-11-03	0.0076
1216a	0.0151	3	50LP	b	LP	b9	2013-11-02	0.0171	2013-11-10	0.0123
1217a	0.017	1	50LP	b	LP	b9	2013-11-02	0.0156	2013-11-09	0.0121
1217a	0.017	1	50LP	b	LP	b9	2013-11-04	0.0204	2013-11-12	0.0148
1220a	0.0138	3	50LP	b	LP	b9	2013-11-01	0.0131	2013-11-09	0.0099
1220a	0.0138	4	50LP	b	LP	b9	2013-11-07	0.0156	2013-11-14	0.011
1220a	0.0138	1	50LP	b	LP	b9	2013-10-28	0.0159	2013-11-04	0.0117
1220a	0.0138	2	50LP	b	LP	b9	2013-10-30	0.016	2013-11-06	0.0129
1246a	0.0142	1	70HP	c	HP	b9	2013-11-04	0.0198	2013-11-12	0.0148
1250a	0.0123	1	70HP	c	HP	b9	2013-10-28	0.0157	2013-11-05	0.0114
1251a	0.0117	4	70HP	c	HP	b9	2013-11-18	0.0132	2013-11-26	0.0091
1252a	0.0133	3	70HP	c	HP	b9	2013-11-08	0.0111	2013-11-15	0.008
1252a	0.0133	2	70HP	c	HP	b9	2013-11-02	0.0164	2013-11-10	0.0121
1254a	0.0157	1	70HP	c	HP	b9	2013-11-03	0.013	2013-11-10	0.0097
1254a	0.0157	3	70HP	c	HP	b9	2013-11-07	0.0151	2013-11-15	0.0109
1255a	0.0133	1	70HP	c	HP	b9	2013-10-28	0.0139	2013-11-05	0.0108
1255a	0.0133	2	70HP	c	HP	b9	2013-10-28	0.0161	2013-11-05	0.0118
1273a	0.0141	1	70LP	c	LP	b9	2013-11-10	0.017	2013-11-18	0.0119
1290a	0.0154	1	70LP	c	LP	b9	2013-10-24	0.0116	2013-10-31	0.0089
1296a	0.0156	2	30HP	a	HP	b10	2013-11-16	0.018	2013-11-24	0.0131
1297a	0.012	1	30HP	a	HP	b10	2013-11-08	0.0123	2013-11-15	0.0093
1297a	0.012	2	30HP	a	HP	b10	2013-11-13	0.0158	2013-11-20	0.0115
1302a	0.0151	1	30HP	a	HP	b10	2013-12-02	0.011	2013-12-11	0.0084
1311a	0.0139	1	30HP	a	HP	b10	2013-11-09	0.0107	2013-11-17	0.0082
1311a	0.0139	3	30HP	a	HP	b10	2013-11-10	0.0151	2013-11-18	0.0118
1313a	0.0163	1	30HP	a	HP	b10	2013-11-27	0.0145	2013-12-06	0.011
1313a	0.0163	2	30HP	a	HP	b10	2013-11-14	0.0166	2013-11-21	0.0131
1313a	0.0163	3	30HP	a	HP	b10	2013-11-17	0.0199	2013-11-25	0.013
1316a	0.0133	3	30HP	a	HP	b10	2013-11-12	0.0176	2013-11-20	0.0132
1316a	0.0133	1	30HP	a	HP	b10	2013-11-11	0.0177	2013-11-19	0.0129
1316a	0.0133	4	30HP	a	HP	b10	2013-11-29	0.0207	2013-12-07	0.0149
1317a	0.0157	2	30HP	a	HP	b10	2013-11-16	0.0171	2013-11-24	0.0116
1317a	0.0157	1	30HP	a	HP	b10	2013-11-19	0.0186	2013-11-27	0.013
1323a	0.015	1	30LP	a	LP	b10	2013-11-14	0.0125	2013-11-22	0.0091
1332a	0.0129	1	30LP	a	LP	b10	2013-11-20	0.0166	2013-11-28	0.0121
1332a	0.0129	4	30LP	a	LP	b10	2013-11-21	0.0219	2013-11-29	0.0154
1336a	0.0175	1	30LP	a	LP	b10	2013-11-09	0.01	2013-11-17	0.0074
1356a	0.0175	1	50HP	b	HP	b10	2013-11-16	0.0161	2013-11-23	0.012
1374a	0.0165	1	50HP	b	HP	b10	2013-11-17	0.0169	2013-11-25	0.0102
1383a	0.0161	3	50LP	b	LP	b10	2013-11-07	0.0157	2013-11-15	0.0116
1384a	0.0173	1	50LP	b	LP	b10	2013-11-30	0.017	2013-12-07	0.013
1386a	0.0135	1	50LP	b	LP	b10	2013-11-26	0.0134	2013-12-05	0.0086
1389a	0.0188	3	50LP	b	LP	b10	2013-11-09	0.0122	2013-11-17	0.0094
1389a	0.0188	1	50LP	b	LP	b10	2013-11-06	0.0123	2013-11-13	0.0092
1389a	0.0188	2	50LP	b	LP	b10	2013-11-14	0.0161	2013-11-21	0.0114
1389a	0.0188	4	50LP	b	LP	b10	2013-11-14	0.0182	2013-11-22	0.0131
1390a	0.0153	1	50LP	b	LP	b10	2013-11-10	0.0149	2013-11-18	0.0113
1390a	0.0153	2	50LP	b	LP	b10	2013-11-13	0.0161	2013-11-21	0.012
1422a	0.0164	4	70HP	c	HP	b10	2013-11-30	0.0115	2013-12-08	0.0088
1422a	0.0164	2	70HP	c	HP	b10	2013-11-14	0.0154	2013-11-22	0.0112
1422a	0.0164	1	70HP	c	HP	b10	2013-11-08	0.0157	2013-11-15	0.0113
1431a	0.0128	3	70HP	c	HP	b10	2013-11-30	0.0111	2013-12-08	0.0083
1431a	0.0128	1	70HP	c	HP	b10	2013-11-12	0.0195	2013-11-19	0.0147
1431a	0.0128	4	70HP	c	HP	b10	2013-11-24	0.0196	2013-12-02	0.0149
1434a	0.0142	1	70HP	c	HP	b10	2013-11-16	0.0124	2013-11-24	0.0087
1442a	0.0172	2	70LP	c	LP	b10	2013-11-21	0.0096	2013-11-29	0.0065
1451a	0.0142	2	70LP	c	LP	b10	2013-11-24	0.0101	2013-12-02	0.0079
1451a	0.0142	4	70LP	c	LP	b10	2013-12-01	0.0129	2013-12-09	0.0099
1451a	0.0142	1	70LP	c	LP	b10	2013-11-13	0.0167	2013-11-21	0.0121
1451a	0.0142	3	70LP	c	LP	b10	2013-11-16	0.0182	2013-11-24	0.0135
1461a	0.0137	1	70LP	c	LP	b10	2013-11-25	0.0105	2013-12-03	0.008
1464a	0.0144	1	70LP	c	LP	b10	2013-11-13	0.0152	2013-11-20	0.0115
1465a	0.0131	1	70LP	c	LP	b10	2013-11-23	0.0137	2013-12-01	0.0102
1465a	0.0131	2	70LP	c	LP	b10	2013-11-28	0.0151	2013-12-06	0.0113
1476a	0.0168	1	30HP	a	HP	b11	2013-11-21	0.0106	2013-11-29	0.0078
1476a	0.0168	4	30HP	a	HP	b11	2013-12-02	0.0119	2013-12-11	0.0091
1476a	0.0168	2	30HP	a	HP	b11	2013-11-19	0.0146	2013-11-27	0.0108
1481a	0.0153	1	30HP	a	HP	b11	2013-11-29	0.0158	2013-12-07	0.0127
1481a	0.0153	3	30HP	a	HP	b11	2013-11-30	0.017	2013-12-08	0.0131
1490a	0.0125	2	30HP	a	HP	b11	2013-11-29	0.0137	2013-12-07	0.0102
1490a	0.0125	3	30HP	a	HP	b11	2013-11-27	0.0161	2013-12-05	0.0119
1514a	0.016	1	30LP	a	LP	b11	2013-11-12	0.0165	2013-11-20	0.0114
1514a	0.016	4	30LP	a	LP	b11	2013-11-20	0.0198	2013-11-27	0.0145
1514a	0.016	3	30LP	a	LP	b11	2013-11-16	0.0218	2013-11-24	0.0146
1514a	0.016	2	30LP	a	LP	b11	2013-11-24	0.0222	2013-12-02	0.0156
1530a	0.0181	2	50HP	b	HP	b11	2013-11-13	0.0135	2013-11-20	0.0103
1530a	0.0181	3	50HP	b	HP	b11	2013-11-19	0.0155	2013-11-27	0.0105
1530a	0.0181	1	50HP	b	HP	b11	2013-11-12	0.0158	2013-11-19	0.0121
1535a	0.0134	6	50HP	b	HP	b11	2013-11-17	0.0096	2013-11-25	0.0143
1535a	0.0134	4	50HP	b	HP	b11	2013-11-17	0.0113	2013-11-25	0.0084
1535a	0.0134	3	50HP	b	HP	b11	2013-11-13	0.0123	2013-11-20	0.0093
1535a	0.0134	1	50HP	b	HP	b11	2013-11-11	0.0126	2013-11-18	0.0095
1540a	0.0134	2	50HP	b	HP	b11	2013-11-27	0.0149	2013-12-05	0.0119
1540a	0.0134	1	50HP	b	HP	b11	2013-11-14	0.0195	2013-11-21	0.0143
1540a	0.0134	3	50HP	b	HP	b11	2013-11-23	0.0208	2013-12-01	0.0148
1540a	0.0134	4	50HP	b	HP	b11	2013-11-20	0.0231	2013-11-27	0.0162
1554a	0.0143	1	50LP	b	LP	b11	2013-11-27	0.0177	2013-12-04	0.013
1557a	0.0132	1	50LP	b	LP	b11	2013-11-22	0.0123	2013-11-30	0.0094
1557a	0.0132	4	50LP	b	LP	b11	2013-11-29	0.0172	2013-12-07	0.0125
1557a	0.0132	3	50LP	b	LP	b11	2013-11-25	0.0174	2013-12-03	0.0129
1583a	0.0141	1	70HP	c	HP	b11	2013-11-12	0.015	2013-11-20	0.0111
1595a	0.0148	1	70HP	c	HP	b11	2013-11-25	0.0107	2013-12-03	0.0086
1595a	0.0148	2	70HP	c	HP	b11	2013-11-19	0.0122	2013-11-26	0.0097
1604a	0.0129	1	70LP	c	LP	b11	2013-12-14	0.0099	2013-12-22	0.0076
1604a	0.0129	4	70LP	c	LP	b11	2013-12-11	0.0107	2013-12-19	0.0076
1604a	0.0129	2	70LP	c	LP	b11	2013-12-05	0.0114	2013-12-13	0.0093
1777a	0.0171	2	30HP	a	HP	b13	2013-12-08	0.0106	2013-12-16	0.0082
1777a	0.0171	1	30HP	a	HP	b13	2013-12-08	0.0115	2013-12-15	0.0092
1803a	0.0159	2	30LP	a	LP	b13	2013-12-07	0.0146	2013-12-15	0.0119
1803a	0.0159	1	30LP	a	LP	b13	2013-12-03	0.0151	2013-12-11	0.0113
1803a	0.0159	7	30LP	a	LP	b13	2013-12-07	0.016	2013-12-14	0.0099
1819a	0.0164	2	30LP	a	LP	b13	2013-12-10	0.0134	2013-12-18	0.0098
1819a	0.0164	1	30LP	a	LP	b13	2013-12-08	0.014	2013-12-15	0.0104
1827a	0.0165	1	50HP	b	HP	b13	2013-12-14	0.0153	2013-12-21	0.0118
1828a	0.0153	4	50HP	b	HP	b13	2013-12-24	0.0114	2014-01-03	0.0091
1828a	0.0153	1	50HP	b	HP	b13	2013-12-12	0.0119	2013-12-20	0.0089
1828a	0.0153	3	50HP	b	HP	b13	2013-12-17	0.0139	2013-12-26	0.0094
1839a	0.0148	3	50HP	b	HP	b13	2013-12-15	0.0113	2013-12-22	0.0091
1839a	0.0148	1	50HP	b	HP	b13	2013-12-08	0.0138	2013-12-15	0.0108
1845a	0.0154	1	50HP	b	HP	b13	2013-12-07	0.0127	2013-12-14	0.0101
1849a	0.0172	1	50LP	b	LP	b13	2013-12-13	0.0113	2013-12-20	0.0089
1849a	0.0172	2	50LP	b	LP	b13	2013-12-06	0.0127	2013-12-13	0.0094
1858a	0.017	3	50LP	b	LP	b13	2013-12-11	0.0108	2013-12-18	0.008
1858a	0.017	1	50LP	b	LP	b13	2013-12-04	0.0113	2013-12-11	0.0088
1858a	0.017	2	50LP	b	LP	b13	2013-12-07	0.0135	2013-12-14	0.0118
1858a	0.017	4	50LP	b	LP	b13	2013-12-11	0.0161	2013-12-19	0.0117
1860a	0.017	1	50LP	b	LP	b13	2013-12-05	0.0145	2013-12-12	0.0115
1860a	0.017	2	50LP	b	LP	b13	2013-12-12	0.0157	2013-12-20	0.0116
1865a	0.0155	2	50LP	b	LP	b13	2013-12-24	0.0155	2014-01-04	0.0112
1865a	0.0155	1	50LP	b	LP	b13	2013-12-17	0.0166	2013-12-26	0.0121
1869a	0.0166	1	50LP	b	LP	b13	2013-12-05	0.0144	2013-12-13	0.0113
1880a	0.0124	1	70HP	c	HP	b13	2013-12-16	0.0124	2013-12-23	0.0101
1886a	0.0128	2	70HP	c	HP	b13	2013-12-20	0.0134	2013-12-28	0.0104
1886a	0.0128	1	70HP	c	HP	b13	2013-12-18	0.0174	2013-12-27	0.0125
1901a	0.0128	1	70LP	c	LP	b13	2013-12-18	0.01	2013-12-26	0.0073
1909a	0.0125	3	70LP	c	LP	b13	2013-12-20	0.0156	2013-12-29	0.0111
1909a	0.0125	5	70LP	c	LP	b13	2013-12-23	0.0153	2013-12-31	0.01
1909a	0.0125	1	70LP	c	LP	b13	2013-12-22	0.0164	2013-12-31	0.0115
1915a	0.0153	3	70LP	c	LP	b13	2013-12-05	0.0123	2013-12-13	0.0098
1915a	0.0153	1	70LP	c	LP	b13	2013-12-03	0.0141	2013-12-11	0.0109
1915a	0.0153	2	70LP	c	LP	b13	2013-12-05	0.0172	2013-12-13	0.0131
1915a	0.0153	4	70LP	c	LP	b13	2013-12-13	0.0172	2013-12-20	0.0136
1916a	0.012	1	70LP	c	LP	b13	2013-12-16	0.0097	2013-12-23	0.008
363a	0.0153	1	30HP	a	HP	b4	2013-08-05	0.0185	2013-08-13	0.013
363a	0.0153	2	30HP	a	HP	b4	2013-08-17	0.017	2013-08-24	0.0135
363a	0.0153	3	30HP	a	HP	b4	2013-08-04	0.0206	NA	0.0148
366a	0.0105	1	30HP	a	HP	b4	2013-08-09	0.0123	2013-08-17	0.0092
366a	0.0105	3	30HP	a	HP	b4	2013-08-09	0.0151	2013-08-16	0.0117
370a	0.0139	2	30HP	a	HP	b4	2013-08-02	0.0168	2013-08-10	0.0123
370a	0.0139	3	30HP	a	HP	b4	2013-08-17	0.0169	2013-08-24	0.0135
376a	0.0126	1	30HP	a	HP	b4	2013-07-29	0.0149	2013-08-05	0.0113
381a	0.0115	1	30HP	a	HP	b4	2013-08-03	0.0169	2013-08-11	0.0123
382a	0.0138	1	30HP	a	HP	b4	2013-08-20	0.0167	2013-08-28	0.0116
387a	0.0173	1	30LP	a	LP	b4	2013-08-07	0.0186	2013-08-15	0.0135
396a	0.0136	3	30LP	a	LP	b4	2013-08-05	0.0141	2013-08-13	0.0105
396a	0.0136	2	30LP	a	LP	b4	2013-08-05	0.0148	2013-08-13	0.0112
404a	0.0155	1	30LP	a	LP	b4	2013-08-16	0.0114	2013-08-24	0.0089
404a	0.0155	3	30LP	a	LP	b4	2013-08-08	0.0135	2013-08-15	0.0097
416a	0.0134	2	50HP	b	HP	b4	2013-08-02	0.0144	2013-08-10	0.0108
416a	0.0134	1	50HP	b	HP	b4	2013-08-01	0.0157	2013-08-09	0.0113
450a	0.0131	1	50LP	b	LP	b4	2013-08-20	0.012	2013-08-28	0.0084
452a	0.0141	2	50LP	b	LP	b4	2013-08-16	0.0102	2013-08-24	0.0074
452a	0.0141	3	50LP	b	LP	b4	2013-08-17	0.0114	2013-08-25	0.0097
453a	0.0157	1	50LP	b	LP	b4	2013-08-11	0.0147	2013-08-19	0.0103
453a	0.0157	2	50LP	b	LP	b4	2013-07-30	0.0141	2013-08-07	0.0111
457a	0.0136	1	50LP	b	LP	b4	2013-07-29	0.0108	2013-08-05	0.008
457a	0.0136	3	50LP	b	LP	b4	2013-08-12	0.0126	2013-08-20	0.0093
457a	0.0136	2	50LP	b	LP	b4	2013-07-30	0.0142	2013-08-06	0.0107
459a	0.013	1	50LP	b	LP	b4	2013-08-11	0.0136	2013-08-19	0.0101
470a	0.0155	3	70HP	c	HP	b4	2013-09-02	0.0081	2013-09-10	0.0051
470a	0.0155	1	70HP	c	HP	b4	2013-07-30	0.0144	2013-08-07	0.0108
470a	0.0155	2	70HP	c	HP	b4	2013-08-01	0.0167	2013-08-08	0.0133
479a	0.013	3	70HP	c	HP	b4	2013-07-28	0.0103	2013-08-05	0.0079
479a	0.013	2	70HP	c	HP	b4	2013-08-02	0.0142	2013-08-10	0.0108
479a	0.013	1	70HP	c	HP	b4	2013-08-02	0.0146	2013-08-10	0.011
518a	0.0158	1	30HP	a	HP	b5	2013-08-08	0.0154	2013-08-15	0.0112
529a	0.012	2	30HP	a	HP	b5	2013-08-20	0.0109	2013-08-27	0.0079
529a	0.012	1	30HP	a	HP	b5	2013-08-13	0.0098	2013-08-20	0.0081
532a	0.0158	2	30HP	a	HP	b5	2013-08-07	0.0135	2013-08-14	0.0099
532a	0.0158	3	30HP	a	HP	b5	2013-08-08	0.0145	2013-08-15	0.0112
532a	0.0158	1	30HP	a	HP	b5	2013-08-03	0.0154	2013-08-10	0.0115
538a	0.0158	1	30LP	a	LP	b5	2013-07-31	0.0142	2013-08-07	0.0107
540a	0.0165	2	30LP	a	LP	b5	2013-08-01	0.0132	2013-08-09	0.0101
540a	0.0165	1	30LP	a	LP	b5	2013-07-31	0.0146	2013-08-07	0.011
540a	0.0165	3	30LP	a	LP	b5	2013-08-05	0.0175	2013-08-13	0.0131
543a	0.0154	1	30LP	a	LP	b5	2013-08-09	0.0176	2013-08-17	0.0127
548a	0.0138	1	30LP	a	LP	b5	2013-08-09	0.0152	2013-08-17	0.0114
549a	0.0176	1	30LP	a	LP	b5	2013-08-01	0.009	2013-08-09	0.0063
549a	0.0176	2	30LP	a	LP	b5	2013-08-02	0.0118	2013-08-09	0.0093
549a	0.0176	3	30LP	a	LP	b5	2013-08-19	0.014	2013-08-27	0.0104
565a	0.0137	2	50HP	b	HP	b5	2013-08-27	0.0113	2013-09-04	0.0086
565a	0.0137	1	50HP	b	HP	b5	2013-09-06	0.0138	2013-09-14	0.0096
565a	0.0137	3	50HP	b	HP	b5	2013-08-19	0.0148	2013-08-25	0.0117
570a	0.0138	1	50HP	b	HP	b5	2013-08-04	0.0133	2013-08-12	0.0101
570a	0.0138	1	50HP	b	HP	b5	2013-08-05	0.0164	2013-08-13	0.0123
570a	0.0138	2	50HP	b	HP	b5	2013-08-13	0.0128	2013-08-20	0.0124
575a	0.0141	1	50HP	b	HP	b5	2013-08-11	0.0117	2013-08-19	0.0084
575a	0.0141	2	50HP	b	HP	b5	2013-08-20	0.0144	2013-08-28	0.0106
575a	0.0141	3	50HP	b	HP	b5	2013-08-21	0.0145	2013-08-29	0.0119
586a	0.0134	2	50LP	b	LP	b5	2013-08-25	0.0154	2013-09-02	0.0128
590a	0.0116	1	50LP	b	LP	b5	2013-08-30	0.011	2013-09-07	0.0082
590a	0.0116	2	50LP	b	LP	b5	2013-08-20	0.015	2013-08-25	0.0123
590a	0.0116	3	50LP	b	LP	b5	2013-08-13	0.0185	2013-08-20	0.0141
602a	0.0116	2	50LP	b	LP	b5	2013-09-06	0.0126	2013-09-14	0.0091
603a	0.015	1	50LP	b	LP	b5	2013-08-06	0.0162	2013-08-14	0.0122
605a	0.0129	1	50LP	b	LP	b5	2013-08-25	0.0092	2013-09-02	0.0072
614a	0.013	2	70HP	c	HP	b5	2013-08-03	0.0131	2013-08-10	0.0099
614a	0.013	1	70HP	c	HP	b5	2013-08-03	0.0141	2013-08-10	0.0107
618a	0.0137	2	70HP	c	HP	b5	2013-08-08	0.0141	2013-08-16	0.0103
618a	0.0137	1	70HP	c	HP	b5	2013-08-19	0.0135	2013-08-25	0.0108
618a	0.0137	3	70HP	c	HP	b5	2013-08-14	0.0227	2013-08-22	0.0155
625a	0.011	1	70HP	c	HP	b5	2013-08-03	0.0135	2013-08-10	0.01
626a	0.0149	2	70HP	c	HP	b5	2013-10-20	0.0149	2013-10-28	0.0107
628a	0.0126	1	70HP	c	HP	b5	2013-08-29	0.0133	2013-09-06	0.0107
634a	0.0115	1	70HP	c	HP	b5	2013-09-01	0.0114	2013-09-09	0.0089
634a	0.0115	2	70HP	c	HP	b5	2013-09-04	0.0128	2013-09-11	0.0108
634a	0.0115	3	70HP	c	HP	b5	2013-08-17	0.0204	2013-08-25	0.0144
636a	0.0105	2	70LP	c	LP	b5	2013-08-20	0.0174	2013-08-29	0.0113
636a	0.0105	1	70LP	c	LP	b5	2013-08-03	0.0162	2013-08-10	0.012
636a	0.0105	3	70LP	c	LP	b5	2013-08-11	0.0199	2013-08-19	0.0146
654a	0.0121	1	70LP	c	LP	b5	2013-09-08	0.0128	2013-09-16	0.0088
