# Supplementary material for: Within- and Trans-Generational Effects of Variation in Dietary Macronutrient Content on Life-History Traits in the Moth Plodia interpunctella
Source: PLoS One. 2016 Dec 29;11(12):e0168869. doi: 10.1371/journal.pone.0168869 (PMC5199116; doi:10.1371/journal.pone.0168869)
Supplement: S1 File — The raw data for within-generational experiments (files beginning “within_gen”), transgenerational experiments (files beginning “trans_gen”), and patterns of egg-laying (“fecundity_data”). (ZIP) [file pone.0168869.s004.zip › supporting_information_data/within_gen_haemocytes.xlsx]

## Sheet: haemocyte count pargen mod plus
unique.id	mean.count	total.count	treatment	gender	treatment.cellulose	treatment.protein	final.weight	block
661	9.3	93	30HP	f	a	HP	0.0204	b6
662	12.4	124	30HP	f	a	HP	0.0152	b6
667	5.3	53	30HP	m	a	HP	0.0143	b6
668	11.8	118	30HP	f	a	HP	0.0161	b6
677	7.1	71	30HP	f	a	HP	0.0131	b6
685	8.2	82	30HP	m	a	HP	0.013	b6
686	6.8	68	30HP	f	a	HP	0.0146	b6
688	6.3	63	30HP	m	a	HP	0.0138	b6
691	4.3	43	30LP	m	a	LP	0.0127	b6
692	6.3	63	30LP	f	a	LP	0.0283	b6
693	17	170	30LP	f	a	LP	0.022	b6
699	7.6	76	30LP	f	a	LP	0.0173	b6
702	12.4	124	30LP	f	a	LP	0.0163	b6
708	6.5	65	30LP	m	a	LP	0.0127	b6
713	10.7	107	30LP	f	a	LP	0.0198	b6
717	9.4	94	30LP	m	a	LP	0.017	b6
721	9.1	91	50HP	m	b	HP	0.0126	b6
722	1.2	12	50HP	m	b	HP	0.0126	b6
725	9.8	98	50HP	f	b	HP	0.0166	b6
726	1.1	11	50HP	f	b	HP	0.0189	b6
727	11.5	115	50HP	m	b	HP	0.0157	b6
735	11.3	113	50HP	f	b	HP	0.0151	b6
737	21.6	216	50HP	m	b	HP	0.0125	b6
741	20.4	204	50HP	f	b	HP	0.0182	b6
745	10	100	50HP	f	b	HP	0.0146	b6
749	0.6	6	50HP	f	b	HP	0.014	b6
752	0.9	9	50LP	f	b	LP	0.0162	b6
754	4.5	45	50LP	f	b	LP	0.0175	b6
759	10.5	105	50LP	f	b	LP	0.0178	b6
762	3.9	39	50LP	m	b	LP	0.0128	b6
765	3.5	35	50LP	m	b	LP	0.0145	b6
766	13.4	134	50LP	m	b	LP	0.0125	b6
767	0.8	8	50LP	f	b	LP	0.0163	b6
768	1.6	16	50LP	m	b	LP	0.0142	b6
769	12.1	121	50LP	f	b	LP	0.0149	b6
771	6.2	62	50LP	m	b	LP	0.0266	b6
774	6.9	69	50LP	f	b	LP	0.016	b6
779	12.6	126	50LP	m	b	LP	0.0171	b6
784	3.1	31	70HP	m	c	HP	0.0151	b6
788	4.1	41	70HP	m	c	HP	0.0113	b6
791	7.1	71	70HP	m	c	HP	0.0108	b6
798	14.2	142	70HP	m	c	HP	0.013	b6
802	7	70	70HP	f	c	HP	0.0128	b6
805	7.5	75	70HP	m	c	HP	0.0147	b6
806	1.5	15	70HP	m	c	HP	0.0131	b6
807	9.7	97	70HP	f	c	HP	0.0157	b6
814	9.9	99	70LP	f	c	LP	0.0173	b6
815	0.9	9	70LP	f	c	LP	0.0142	b6
818	22.6	226	70LP	m	c	LP	0.0133	b6
824	13.3	133	70LP	f	c	LP	0.0197	b6
825	10	100	70LP	m	c	LP	0.0125	b6
827	12.1	121	70LP	f	c	LP	0.0156	b6
828	14.6	146	70LP	f	c	LP	0.0165	b6
829	5.6	56	70LP	f	c	LP	0.0149	b6
834	10.5	105	70LP	m	c	LP	0.0115	b6
835	12.7	127	70LP	m	c	LP	0.0148	b6
837	17.9	179	70LP	f	c	LP	0.0162	b6
839	13.2	132	70LP	m	c	LP	0.0134	b6
842	3.6	36	30HP	m	a	HP	0.0157	b7
843	1.4	14	30HP	f	a	HP	0.02	b7
844	1.6	16	30HP	m	a	HP	0.0128	b7
845	5.4	54	30HP	m	a	HP	0.0211	b7
847	20.2	202	30HP	f	a	HP	0.0202	b7
850	5	50	30HP	f	a	HP	0.0282	b7
851	4.3	43	30HP	f	a	HP	0.0326	b7
853	7.1	71	30HP	f	a	HP	0.0205	b7
854	8.7	87	30HP	f	a	HP	0.02	b7
856	5.1	51	30HP	m	a	HP	0.0174	b7
857	18.7	187	30HP	f	a	HP	0.0152	b7
858	3.8	38	30HP	f	a	HP	0.0218	b7
859	4.6	46	30HP	f	a	HP	0.024	b7
860	11.3	113	30HP	f	a	HP	0.0165	b7
862	6.9	69	30HP	f	a	HP	0.0198	b7
863	14.3	143	30HP	f	a	HP	0.0179	b7
864	9.7	97	30HP	f	a	HP	0.0184	b7
865	4.8	48	30HP	f	a	HP	0.0186	b7
866	1.5	15	30LP	m	a	LP	0.0159	b7
867	1.1	11	30LP	f	a	LP	0.0219	b7
868	17.5	175	30LP	m	a	LP	0.013	b7
869	8.1	81	30LP	m	a	LP	0.0134	b7
872	1.7	17	30LP	f	a	LP	0.0191	b7
873	9.6	96	30LP	m	a	LP	0.0167	b7
874	5	50	30LP	f	a	LP	0.0226	b7
875	2.5	25	30LP	m	a	LP	0.0322	b7
877	1.8	18	30LP	f	a	LP	0.0442	b7
878	2.3	23	30LP	f	a	LP	0.0167	b7
880	9.8	98	30LP	m	a	LP	0.0167	b7
881	5.2	52	30LP	f	a	LP	0.019	b7
883	15.2	152	30LP	m	a	LP	0.0122	b7
884	10.5	105	30LP	f	a	LP	0.0197	b7
885	11.2	112	30LP	m	a	LP	0.0146	b7
886	9.9	99	30LP	m	a	LP	0.0138	b7
888	3.8	38	30LP	m	a	LP	0.0133	b7
890	4.2	42	30LP	m	a	LP	0.0246	b7
891	4.3	43	50HP	f	b	HP	0.0191	b7
892	12.9	129	50HP	m	b	HP	0.0144	b7
894	2.1	21	50HP	f	b	HP	0.019	b7
896	2.8	28	50HP	m	b	HP	0.0178	b7
897	0.5	5	50HP	m	b	HP	0.0156	b7
898	14.6	146	50HP	f	b	HP	0.0187	b7
899	1.2	12	50HP	NA	b	HP	0.0183	b7
901	1.1	11	50HP	f	b	HP	0.0176	b7
902	5.6	56	50HP	m	b	HP	0.0112	b7
903	0.2	2	50HP	f	b	HP	0.0179	b7
907	7.4	74	50HP	m	b	HP	0.0164	b7
908	4.3	43	50HP	f	b	HP	0.0153	b7
909	6.6	66	50HP	f	b	HP	0.0185	b7
910	6.8	68	50HP	m	b	HP	0.0244	b7
912	3.4	34	50HP	f	b	HP	0.0221	b7
913	1.7	17	50HP	m	b	HP	0.0121	b7
914	7.2	72	50HP	f	b	HP	0.0195	b7
915	13.1	131	50HP	m	b	HP	0.0113	b7
917	10.6	106	50LP	m	b	LP	0.0229	b7
920	8.3	83	50LP	m	b	LP	0.0142	b7
921	3	30	50LP	m	b	LP	0.027	b7
922	3.2	32	50LP	m	b	LP	0.0165	b7
923	5.2	52	50LP	f	b	LP	0.0311	b7
924	2	20	50LP	m	b	LP	0.0212	b7
926	7.8	78	50LP	m	b	LP	0.0191	b7
927	3.9	39	50LP	f	b	LP	0.0357	b7
929	7.7	77	50LP	m	b	LP	0.0181	b7
931	3.1	31	50LP	f	b	LP	0.0213	b7
932	7.8	78	50LP	m	b	LP	0.0171	b7
933	9.3	93	50LP	m	b	LP	0.0139	b7
934	14.3	143	50LP	f	b	LP	0.0195	b7
938	8.5	85	50LP	m	b	LP	0.0158	b7
940	7.9	79	50LP	m	b	LP	0.0205	b7
941	8.2	82	70HP	m	c	HP	0.0138	b7
942	6.6	66	70HP	m	c	HP	0.0137	b7
943	0.3	3	70HP	f	c	HP	0.0214	b7
946	0.7	7	70HP	f	c	HP	0.0176	b7
948	14.5	145	70HP	f	c	HP	0.0159	b7
950	4.2	42	70HP	f	c	HP	0.0203	b7
952	10.7	107	70HP	m	c	HP	0.0185	b7
953	11.1	111	70HP	f	c	HP	0.0185	b7
954	7.3	73	70HP	m	c	HP	0.0172	b7
956	2.1	21	70HP	m	c	HP	0.0133	b7
957	10.2	102	70HP	f	c	HP	0.0228	b7
958	1.4	14	70HP	m	c	HP	0.0131	b7
960	5.9	59	70HP	f	c	HP	0.0124	b7
961	0.4	4	70HP	f	c	HP	0.0167	b7
963	6.7	67	70HP	f	c	HP	0.0167	b7
964	11.5	115	70HP	m	c	HP	0.0154	b7
966	8	80	70LP	f	c	LP	0.024	b7
967	6.7	67	70LP	f	c	LP	0.0174	b7
970	7.6	76	70LP	f	c	LP	0.0165	b7
972	14	140	70LP	f	c	LP	0.017	b7
973	2.6	26	70LP	m	c	LP	0.0176	b7
974	2.6	26	70LP	m	c	LP	0.0135	b7
975	10.8	108	70LP	f	c	LP	0.0194	b7
976	14.4	144	70LP	m	c	LP	0.0163	b7
979	10.1	101	70LP	f	c	LP	0.0203	b7
980	15.6	156	70LP	f	c	LP	0.0174	b7
981	4.2	42	70LP	f	c	LP	0.0165	b7
982	18.5	185	70LP	m	c	LP	0.0153	b7
983	6.9	69	70LP	f	c	LP	0.0151	b7
984	6.8	68	70LP	f	c	LP	0.0193	b7
985	15.4	154	70LP	f	c	LP	0.0197	b7
986	5.6	56	70LP	m	c	LP	0.0146	b7
987	1.6	16	70LP	f	c	LP	0.0233	b7
988	14.1	141	70LP	f	c	LP	0.0185	b7
1621	11.6	116	30HP	f	a	HP	0.019	b12
1623	14.4	144	30HP	m	a	HP	0.0115	b12
1625	14.4	144	30HP	m	a	HP	0.0126	b12
1626	6.3	63	30HP	f	a	HP	0.0223	b12
1627	7	70	30HP	f	a	HP	0.0196	b12
1628	7.8	78	30HP	m	a	HP	0.0136	b12
1629	18.9	189	30HP	f	a	HP	0.0198	b12
1630	6.4	64	30HP	f	a	HP	0.0214	b12
1631	7.4	74	30HP	f	a	HP	0.0195	b12
1632	9.8	98	30HP	m	a	HP	0.0136	b12
1633	16.4	164	30HP	f	a	HP	0.0207	b12
1634	18.2	182	30HP	f	a	HP	0.0185	b12
1635	8.6	86	30HP	f	a	HP	0.0212	b12
1636	14.8	148	30HP	f	a	HP	0.0177	b12
1637	22.8	228	30HP	f	a	HP	0.0216	b12
1638	12.5	125	30HP	m	a	HP	0.0158	b12
1639	20.3	203	30HP	f	a	HP	0.0181	b12
1640	9.9	99	30HP	f	a	HP	0.0192	b12
1641	13.5	135	30HP	m	a	HP	0.0135	b12
1644	7.2	72	30HP	f	a	HP	0.0198	b12
1645	18.3	183	30HP	m	a	HP	0.016	b12
1646	11.9	119	30LP	f	a	LP	0.0189	b12
1647	11.9	119	30LP	f	a	LP	0.0168	b12
1648	6.2	62	30LP	f	a	LP	0.0159	b12
1649	7.6	76	30LP	f	a	LP	0.0171	b12
1653	16.9	169	30LP	f	a	LP	0.0174	b12
1654	15.5	155	30LP	m	a	LP	0.0177	b12
1655	5.9	59	30LP	m	a	LP	0.014	b12
1656	10.5	105	30LP	f	a	LP	0.0222	b12
1657	12.5	125	30LP	f	a	LP	0.0164	b12
1658	16.4	164	30LP	m	a	LP	0.0175	b12
1659	10.7	107	30LP	f	a	LP	0.0184	b12
1660	17.1	171	30LP	f	a	LP	0.0208	b12
1661	5.9	59	30LP	m	a	LP	0.0157	b12
1662	9.5	95	30LP	NA	a	LP	NA	b12
1663	2.6	26	30LP	m	a	LP	0.0144	b12
1664	13.4	134	30LP	f	a	LP	0.0182	b12
1665	8.7	87	30LP	f	a	LP	0.0172	b12
1666	10.9	109	30LP	f	a	LP	0.0166	b12
1667	5.2	52	30LP	m	a	LP	0.0135	b12
1668	17.2	172	30LP	m	a	LP	0.0146	b12
1669	10.4	104	30LP	m	a	LP	0.0191	b12
1670	13.4	134	30LP	f	a	LP	0.018	b12
1671	14.8	148	50HP	m	b	HP	0.0158	b12
1673	13.3	133	50HP	f	b	HP	0.0185	b12
1675	15.5	155	50HP	f	b	HP	0.0189	b12
1676	5.7	57	50HP	f	b	HP	0.0175	b12
1677	17	170	50HP	f	b	HP	0.0226	b12
1679	13.7	137	50HP	m	b	HP	0.0145	b12
1680	6.1	61	50HP	NA	b	HP	0.0207	b12
1682	5.2	52	50HP	f	b	HP	0.0205	b12
1683	12.3	123	50HP	m	b	HP	0.0141	b12
1684	4	40	50HP	m	b	HP	0.0126	b12
1685	12.9	129	50HP	f	b	HP	0.018	b12
1688	7.3	73	50HP	m	b	HP	0.0174	b12
1689	9.5	95	50HP	f	b	HP	0.0187	b12
1690	7.9	79	50HP	f	b	HP	0.018	b12
1691	8	80	50HP	f	b	HP	0.0163	b12
1692	4.5	45	50HP	m	b	HP	0.0135	b12
1693	13.3	133	50HP	m	b	HP	0.0134	b12
1694	10.6	106	50HP	m	b	HP	0.0167	b12
1698	10.5	105	50LP	f	b	LP	0.0179	b12
1699	11.1	111	50LP	m	b	LP	0.0176	b12
1700	13	130	50LP	f	b	LP	0.0212	b12
1701	0.2	2	50LP	f	b	LP	0.0149	b12
1703	4.5	45	50LP	f	b	LP	0.0192	b12
1704	6.6	66	50LP	m	b	LP	0.0141	b12
1705	11.4	114	50LP	m	b	LP	0.0156	b12
1706	12.1	121	50LP	f	b	LP	0.0182	b12
1707	12.8	128	50LP	f	b	LP	0.0217	b12
1709	6.7	67	50LP	m	b	LP	0.0159	b12
1710	8.3	83	50LP	m	b	LP	0.0147	b12
1711	8.5	85	50LP	f	b	LP	0.0138	b12
1712	13.9	139	50LP	m	b	LP	0.0138	b12
1713	11.6	116	50LP	f	b	LP	0.0241	b12
1718	11.7	117	50LP	m	b	LP	0.0152	b12
1719	9.2	92	50LP	f	b	LP	0.0357	b12
1720	15.2	152	50LP	m	b	LP	0.015	b12
1721	11	110	70HP	m	c	HP	0.013	b12
1723	16.9	169	70HP	f	c	HP	0.0165	b12
1725	12.8	128	70HP	f	c	HP	0.0175	b12
1726	11.3	113	70HP	m	c	HP	0.0123	b12
1727	8.5	85	70HP	f	c	HP	0.0188	b12
1729	9.6	96	70HP	m	c	HP	0.014	b12
1730	4.6	46	70HP	NA	c	HP	0.0131	b12
1731	15.4	154	70HP	f	c	HP	0.0168	b12
1732	17.9	179	70HP	f	c	HP	0.0139	b12
1733	6	60	70HP	f	c	HP	0.0157	b12
1735	6.6	66	70HP	m	c	HP	0.0117	b12
1736	14.3	143	70HP	f	c	HP	0.0152	b12
1738	12	120	70HP	f	c	HP	0.0176	b12
1739	7.6	76	70HP	m	c	HP	0.0143	b12
1740	8.9	89	70HP	f	c	HP	0.0176	b12
1741	10	100	70HP	m	c	HP	0.0145	b12
1742	13	130	70HP	f	c	HP	0.0154	b12
1744	8.6	86	70HP	m	c	HP	0.013	b12
1745	10.4	104	70HP	f	c	HP	0.0183	b12
1746	13.2	132	70LP	m	c	LP	0.0137	b12
1747	6.3	63	70LP	f	c	LP	0.019	b12
1750	16.9	169	70LP	m	c	LP	0.0134	b12
1751	1.3	13	70LP	f	c	LP	0.016	b12
1752	5.4	54	70LP	f	c	LP	0.016	b12
1754	27.8	278	70LP	f	c	LP	0.0161	b12
1755	14.3	143	70LP	m	c	LP	0.0122	b12
1756	14.9	149	70LP	m	c	LP	0.0141	b12
1757	11.4	114	70LP	f	c	LP	NA	b12
1758	20.2	202	70LP	f	c	LP	0.0189	b12
1759	4.1	41	70LP	f	c	LP	0.0108	b12
1760	9.2	92	70LP	f	c	LP	0.0162	b12
1761	3.7	37	70LP	m	c	LP	0.0115	b12
1762	6.8	68	70LP	f	c	LP	0.026	b12
1763	8.6	86	70LP	m	c	LP	0.0134	b12
1764	16.3	163	70LP	f	c	LP	NA	b12
1765	4.2	42	70LP	m	c	LP	0.0128	b12
1766	12.9	129	70LP	f	c	LP	0.0174	b12
1767	12	120	70LP	f	c	LP	0.0189	b12
1768	6.7	67	70LP	f	c	LP	0.0204	b12
1769	16.9	169	70LP	f	c	LP	0.019	b12
1770	6.8	68	70LP	f	c	LP	0.0179	b12
2071	8	80	30HP	f	a	HP	0.0149	b15
2072	14.7	147	30HP	m	a	HP	0.0141	b15
2073	12.7	127	30HP	f	a	HP	0.0198	b15
2074	7.1	71	30HP	m	a	HP	0.0135	b15
2076	12.1	121	30HP	m	a	HP	0.0152	b15
2077	15.1	151	30HP	m	a	HP	0.0123	b15
2079	4.8	48	30HP	m	a	HP	0.013	b15
2081	9.3	93	30HP	m	a	HP	0.0131	b15
2082	9.2	92	30HP	m	a	HP	0.0142	b15
2084	8.2	82	30HP	f	a	HP	0.0154	b15
2086	9.4	94	30HP	f	a	HP	0.0155	b15
2087	5	50	30HP	m	a	HP	0.0146	b15
2088	12.5	125	30HP	f	a	HP	0.0169	b15
2091	23.3	233	30HP	m	a	HP	0.0141	b15
2092	9.7	97	30HP	f	a	HP	0.0151	b15
2093	4.3	43	30HP	m	a	HP	0.023	b15
2094	16.4	164	30HP	m	a	HP	0.0132	b15
2095	9.9	99	30HP	m	a	HP	0.0137	b15
2096	7.6	76	30LP	m	a	LP	0.0109	b15
2097	12.1	121	30LP	f	a	LP	0.0167	b15
2098	12.8	128	30LP	m	a	LP	0.0111	b15
2100	10.2	102	30LP	m	a	LP	0.013	b15
2101	5	50	30LP	m	a	LP	0.0109	b15
2102	11.2	112	30LP	f	a	LP	0.0186	b15
2104	18.2	182	30LP	m	a	LP	0.0142	b15
2105	0.9	9	30LP	m	a	LP	0.0121	b15
2106	9.6	96	30LP	f	a	LP	0.0149	b15
2107	6.2	62	30LP	m	a	LP	0.0136	b15
2108	7.9	79	30LP	m	a	LP	0.0146	b15
2109	14.3	143	30LP	m	a	LP	0.0132	b15
2110	10.1	101	30LP	f	a	LP	0.0178	b15
2111	5.2	52	30LP	m	a	LP	0.0144	b15
2112	5.3	53	30LP	m	a	LP	0.0122	b15
2113	10.4	104	30LP	f	a	LP	0.0188	b15
2114	10.5	105	30LP	m	a	LP	0.0153	b15
2115	2.2	22	30LP	m	a	LP	0.0151	b15
2116	7.7	77	30LP	m	a	LP	0.0169	b15
2117	4.3	43	30LP	f	a	LP	0.0181	b15
2119	10.8	108	30LP	f	a	LP	0.0195	b15
2121	6	60	50HP	m	b	HP	0.0123	b15
2124	11.3	113	50HP	f	b	HP	0.0186	b15
2125	7.5	75	50HP	m	b	HP	0.0126	b15
2126	6.9	69	50HP	m	b	HP	0.0121	b15
2129	9.8	98	50HP	f	b	HP	0.0257	b15
2130	8.7	87	50HP	f	b	HP	0.0207	b15
2131	4.7	47	50HP	m	b	HP	0.0123	b15
2133	18.4	184	50HP	f	b	HP	0.0189	b15
2134	4.5	45	50HP	m	b	HP	0.016	b15
2135	14.5	145	50HP	m	b	HP	0.0109	b15
2138	5.8	58	50HP	m	b	HP	0.0134	b15
2139	14.6	146	50HP	f	b	HP	0.0196	b15
2140	15.4	154	50HP	m	b	HP	0.014	b15
2142	0.3	3	50HP	m	b	HP	0.0118	b15
2143	15.2	152	50HP	f	b	HP	0.0165	b15
2144	17.3	173	50HP	f	b	HP	0.0167	b15
2145	7.3	73	50HP	m	b	HP	0.0162	b15
2146	16.1	161	50LP	m	b	LP	0.0128	b15
2147	2.2	22	50LP	m	b	LP	0.0153	b15
2148	12.1	121	50LP	m	b	LP	0.0143	b15
2150	7.5	75	50LP	m	b	LP	0.0112	b15
2151	12.3	123	50LP	m	b	LP	0.0135	b15
2152	10.4	104	50LP	f	b	LP	0.0178	b15
2153	5.7	57	50LP	f	b	LP	0.0179	b15
2154	4.2	42	50LP	m	b	LP	0.0139	b15
2155	10.6	106	50LP	f	b	LP	0.0183	b15
2156	8.6	86	50LP	m	b	LP	0.0121	b15
2157	7.4	74	50LP	m	b	LP	0.0126	b15
2158	13.7	137	50LP	f	b	LP	0.0149	b15
2159	6.9	69	50LP	m	b	LP	0.0128	b15
2160	9.4	94	50LP	m	b	LP	0.012	b15
2161	6.8	68	50LP	m	b	LP	0.0166	b15
2162	8.2	82	50LP	m	b	LP	0.0137	b15
2163	10.4	104	50LP	m	b	LP	0.0146	b15
2164	3.9	39	50LP	m	b	LP	0.0124	b15
2165	6.6	66	50LP	f	b	LP	0.0189	b15
2166	5.8	58	50LP	f	b	LP	0.0163	b15
2167	13.9	139	50LP	m	b	LP	0.0123	b15
2168	7.7	77	50LP	f	b	LP	0.0161	b15
2170	13	130	50LP	m	b	LP	0.012	b15
2171	10.1	101	70HP	m	c	HP	0.0119	b15
2174	16.2	162	70HP	m	c	HP	0.0135	b15
2178	3.9	39	70HP	f	c	HP	0.0197	b15
2179	3.2	32	70HP	m	c	HP	0.0132	b15
2181	9.1	91	70HP	NA	c	HP	NA	b15
2183	12.2	122	70HP	f	c	HP	0.0207	b15
2184	19.2	192	70HP	f	c	HP	0.0173	b15
2185	9	90	70HP	m	c	HP	0.0122	b15
2186	7.4	74	70HP	m	c	HP	0.0146	b15
2188	10.2	102	70HP	f	c	HP	0.0186	b15
2189	7.9	79	70HP	m	c	HP	0.0136	b15
2192	15.3	153	70HP	f	c	HP	0.0189	b15
2193	20.1	201	70HP	m	c	HP	0.0115	b15
2194	11.8	118	70HP	f	c	HP	0.0169	b15
2196	8.1	81	70LP	f	c	LP	0.0131	b15
2197	1.4	14	70LP	m	c	LP	0.0136	b15
2198	9.2	92	70LP	f	c	LP	0.0135	b15
2199	14.2	142	70LP	m	c	LP	0.0111	b15
2200	4.6	46	70LP	m	c	LP	0.0114	b15
2201	5.6	56	70LP	m	c	LP	0.0115	b15
2202	6.1	61	70LP	m	c	LP	0.0117	b15
2203	23.6	236	70LP	f	c	LP	0.0157	b15
2204	3.2	32	70LP	f	c	LP	0.0166	b15
2205	6.1	61	70LP	f	c	LP	0.0182	b15
2206	10.3	103	70LP	m	c	LP	0.0157	b15
2207	10.5	105	70LP	f	c	LP	0.0185	b15
2208	13.2	132	70LP	f	c	LP	0.0162	b15
2209	10.2	102	70LP	f	c	LP	0.0179	b15
2212	12.9	129	70LP	f	c	LP	0.0164	b15
2213	18.1	181	70LP	m	c	LP	0.0134	b15
2214	2.7	27	70LP	f	c	LP	0.0164	b15
2216	7.9	79	70LP	f	c	LP	0.0166	b15
2217	8.4	84	70LP	f	c	LP	0.0157	b15
2220	7.8	78	70LP	m	c	LP	0.0126	b15
