# Supplementary material for: Within- and Trans-Generational Effects of Variation in Dietary Macronutrient Content on Life-History Traits in the Moth Plodia interpunctella
Source: PLoS One. 2016 Dec 29;11(12):e0168869. doi: 10.1371/journal.pone.0168869 (PMC5199116; doi:10.1371/journal.pone.0168869)
Supplement: S1 File — The raw data for within-generational experiments (files beginning “within_gen”), transgenerational experiments (files beginning “trans_gen”), and patterns of egg-laying (“fecundity_data”). (ZIP) [file pone.0168869.s004.zip › supporting_information_data/within_gen_PO.xlsx]

## Sheet: within_gen_PO
plate	well	id	gender	trt	cell	pro	weight	vmax	rsq	sptu	block
24	E7	c1713	f	50LP	b	LP	0.0241	0.00069264	0.000849558	n	b12
18	E5	c875	m	30LP	a	LP	0.0322	0.00097845	0.00681542	n	b7
14	H3	c805	m	70HP	c	HP	0.0147	0.00132102	0.0148236	n	b6
24	C7	c2115	m	30LP	a	LP	0.0151	0.00261723	0.0699767	n	b15
22	G5	c1767	f	70LP	c	LP	0.0189	0.00630595	0.0944303	n	b12
25	B7	c1633	f	30HP	a	HP	0.0207	0	0.141511	n	b12
25	C7	c1631	f	30HP	a	HP	0.0195	0.00932783	0.150811	n	b12
15	F7	c667	m	30HP	a	HP	0.0143	0	0.165059	n	b6
20	C1	c851	f	30HP	a	HP	0.0326	0.00680593	0.199388	n	b7
15	C7	c692	f	30LP	a	LP	0.0283	0.0571364	0.205919	n	b6
21	B5	c1635	f	30HP	a	HP	0.0212	0.100485	0.371691	n	b12
21	E5	c1645	m	30HP	a	HP	0.016	0.0212009	0.382123	n	b12
24	E3	c1717	m	50LP	b	LP	0.015	0	0.387693	n	b12
22	F7	c1654	m	30LP	a	LP	0.0177	0.0121046	0.400451	n	b12
22	B3	c1629	f	30HP	a	HP	0.0198	0.00529208	0.400516	n	b12
22	F5	c1719	f	50LP	b	LP	0.0357	0	0.417397	n	b12
28	A5	c2188	f	70HP	c	HP	0.0186	0.0122134	0.418568	n	b15
14	F3	c661	f	30HP	a	HP	0.0204	0.00929118	0.520242	n	b6
21	C5	c1726	m	70HP	c	HP	0.0123	0.0696612	0.619091	n	b12
26	C5	c2138	m	50HP	b	HP	0.0134	4.5566	0.623544	n	b15
26	E3	c2200	m	70LP	c	LP	0.0114	0.0112688	0.659209	n	b15
15	D7	c690	m	30HP	a	HP	0.0114	0.0491095	0.665065	n	b6
14	D3	c806	m	70HP	c	HP	0.0131	0.0733331	0.69898	y	b6
16	C3	c814	f	70LP	c	LP	0.0173	0.0425511	0.737446	n	b6
20	D1	c888	m	30LP	a	LP	0.0133	5.90088	0.746093	n	b7
25	D1	c1627	f	30HP	a	HP	0.0196	0	0.768672	n	b12
22	E7	c1630	f	30HP	a	HP	0.0214	4.49209	0.775697	n	b12
24	D3	c1665	f	30LP	a	LP	0.0172	0.073204	0.794441	n	b12
14	H7	c701	m	30LP	a	LP	0.0117	0.0281915	0.813066	n	b6
21	A3	c1740	f	70HP	c	HP	0.0176	0.0628508	0.8136	n	b12
25	H5	c1764	f	70LP	c	LP	NA	0	0.831952	n	b12
15	E7	c815	f	70LP	c	LP	0.0142	0.0846439	0.838341	n	b6
24	D7	c1659	f	30LP	a	LP	0.0184	1.42418	0.839153	n	b12
14	D7	c713	f	30LP	a	LP	0.0198	0.148324	0.847108	n	b6
25	A3	c1710	m	50LP	b	LP	0.0147	0.0478495	0.853277	n	b12
25	B5	c2185	m	70HP	c	HP	0.0122	6.12001	0.856562	n	b15
16	C1	c722	m	50HP	b	HP	0.0126	0.0573157	0.859648	y	b6
25	B3	c1694	m	50HP	b	HP	0.0167	0.0312496	0.860993	n	b12
21	F5	c1684	m	50HP	b	HP	0.0126	3.24284	0.861834	n	b12
19	F1	c866	m	30LP	a	LP	0.0159	8.25013	0.862655	n	b7
22	D5	c1738	f	70HP	c	HP	0.0176	0.0578311	0.863164	n	b12
25	A1	c1703	f	50LP	b	LP	0.0192	0.101785	0.863689	n	b12
27	F5	c2171	m	70HP	c	HP	0.0119	0.0531775	0.863961	n	b15
27	F7	c2209	f	70LP	c	LP	0.0179	4.25349	0.877304	n	b15
27	G5	c2181	NA	70HP	c	HP	NA	0.0511049	0.881718	n	b15
17	B1	c877	f	30LP	a	LP	0.0442	0.0298161	0.884135	n	b7
23	C1	c1634	f	30HP	a	HP	0.0185	0.0556647	0.893622	n	b12
17	E3	c882	f	30LP	a	LP	0.0184	0.0829872	0.894361	n	b7
18	D7	c858	f	30HP	a	HP	0.0218	5.97877	0.897824	n	b7
27	B1	c2077	m	30HP	a	HP	0.0123	0.151549	0.900861	n	b12
21	B1	c1669	m	30LP	a	LP	0.0191	0.136863	0.901785	n	b12
18	G7	c929	m	50LP	b	LP	0.0181	0.0689466	0.902001	n	b7
28	D3	c2162	m	50LP	b	LP	0.0137	0.145579	0.903411	n	b15
28	H3	c2108	m	30LP	a	LP	0.0146	0.112243	0.907234	n	b15
26	D5	c2112	m	30LP	a	LP	0.0122	0.02648	0.908268	n	b15
24	A3	c2161	m	50LP	b	LP	0.0166	0.128731	0.911138	n	b15
25	D7	c1660	f	30LP	a	LP	0.0208	2.43246	0.911265	n	b12
28	E7	c2177	m	70HP	c	HP	0.0112	0.065008	0.911955	n	b15
27	A5	c2079	m	30HP	a	HP	0.013	0.214894	0.91417	n	b12
14	H5	c717	m	30LP	a	LP	0.017	0.0731013	0.916516	n	b6
24	A1	c1682	f	50HP	b	HP	0.0205	0.0620241	0.916932	n	b12
26	B7	c2208	f	70LP	c	LP	0.0162	0.27157	0.922838	n	b15
14	E3	c837	f	70LP	c	LP	0.0162	0.213482	0.923723	n	b6
16	A1	c745	f	50HP	b	HP	0.0146	3.71731	0.924737	y	b6
23	G7	c1662	NA	30LP	a	LP	NA	0.251124	0.925954	n	b12
26	G1	c2093	m	30HP	a	HP	0.023	0.077178	0.92606	n	b15
19	A1	c896	m	50HP	b	HP	0.0178	2.02253	0.929123	n	b7
27	G7	c2134	m	50HP	b	HP	0.016	0.132271	0.929678	n	b15
27	E5	c2166	f	50LP	b	LP	0.0163	0.170517	0.93098	n	b15
27	C7	c2167	m	50LP	b	LP	0.0123	0.056064	0.93129	n	b15
23	A3	c2088	f	30HP	a	HP	0.0169	0.138431	0.932847	n	b15
18	C7	c927	f	50LP	b	LP	0.0357	0.0490165	0.933015	n	b7
26	G7	c2144	f	50HP	b	HP	0.0167	3.41874	0.934411	n	b15
25	F7	c1689	f	50HP	b	HP	0.0187	0.0882022	0.935564	n	b12
24	E5	c1621	f	30HP	a	HP	0.019	0.292434	0.937223	n	b12
26	E7	c2110	f	30LP	a	LP	0.0178	3.79592	0.938775	n	b15
23	D5	c2105	m	30LP	a	LP	0.0121	7.67985	0.942309	n	b15
22	H7	c902	m	50HP	b	HP	0.0112	0.0816171	0.947685	n	b7
15	G7	c668	f	30HP	a	HP	0.0161	0.484915	0.947841	n	b6
29	A1	c2125	m	50HP	b	HP	0.0126	0.553252	0.947992	n	b15
25	C1	c1642	m	30HP	a	HP	0.0103	3.05469	0.948447	n	b12
27	C1	c2126	m	50HP	b	HP	0.0121	0.10928	0.948651	n	b15
29	F1	c2186	m	70HP	c	HP	0.0146	0.129914	0.950032	n	b15
29	C3	c2207	f	70LP	c	LP	0.0185	0.517232	0.950692	n	b15
21	C3	c952	m	70HP	c	HP	0.0185	5.13797	0.952118	n	b7
17	F7	c856	m	30HP	a	HP	0.0174	7.44009	0.952272	n	b7
14	B1	c688	m	30HP	a	HP	0.0138	0.609254	0.952536	n	b6
27	D3	c2204	f	70LP	c	LP	0.0166	5.57925	0.952669	n	b15
23	B1	c1628	m	30HP	a	HP	0.0136	0.0886327	0.952771	n	b12
26	F1	c2100	m	30LP	a	LP	0.013	0.187085	0.95279	n	b15
24	B3	c850	f	30HP	a	HP	0.0282	0.517638	0.953554	n	b7
22	B7	c1637	f	30HP	a	HP	0.0216	0.170414	0.954398	n	b12
27	F1	c2120	m	30LP	a	LP	0.0146	0.0472003	0.955803	n	b15
17	H5	c979	f	70LP	c	LP	0.0203	6.75796	0.955932	n	b7
29	A3	c2101	m	30LP	a	LP	0.0109	0.122967	0.956511	n	b15
22	C5	c1753	f	70LP	c	LP	0.0154	0.116914	0.956711	n	b12
25	D5	c1677	f	50HP	b	HP	0.0226	0.196964	0.95844	n	b12
14	F1	c798	m	70HP	c	HP	0.013	0.336568	0.959267	n	b6
18	C5	c983	f	70LP	c	LP	0.0151	5.00751	0.959381	n	b7
27	H5	c2098	m	30LP	a	LP	0.0111	2.2087	0.95972	n	b15
27	E3	c2142	m	50HP	b	HP	0.0118	0.228454	0.961425	n	b15
22	C1	c1733	f	70HP	c	HP	0.0157	7.24501	0.961844	n	b12
17	C3	c926	m	50LP	b	LP	0.0191	0.140896	0.961968	n	b7
27	H7	c2135	m	50HP	b	HP	0.0109	2.24031	0.96225	n	b15
29	D1	c2155	f	50LP	b	LP	0.0183	0.989547	0.962355	n	b15
28	B5	c2184	f	70HP	c	HP	0.0173	0.0823061	0.96321	n	b15
27	A1	c2140	m	50HP	b	HP	0.014	0.498021	0.96364	n	b15
22	A3	c1768	f	70LP	c	LP	0.0204	0.251753	0.966209	n	b12
27	F3	c2159	m	50LP	b	LP	0.0128	0.174481	0.966546	n	b15
29	H3	c2073	f	30HP	a	HP	0.0198	0.488707	0.966813	n	b12
14	F5	c666	f	30HP	a	HP	0.0183	0.132394	0.967545	n	b6
17	H7	c988	f	70LP	c	LP	0.0185	6.75102	0.967894	n	b7
17	D5	c984	f	70LP	c	LP	0.0193	0.324727	0.967929	n	b7
29	E3	c2202	m	70LP	c	LP	0.0117	0.455543	0.968873	n	b15
29	F3	c2196	f	70LP	c	LP	0.0131	0.233907	0.9691	n	b15
21	A1	c1693	m	50HP	b	HP	0.0134	5.77182	0.969588	n	b12
27	C3	c2095	m	30HP	a	HP	0.0137	0.319083	0.969882	n	b15
26	H7	c2107	m	30LP	a	LP	0.0136	0.166556	0.970423	n	b15
29	B1	c2178	f	70HP	c	HP	0.0197	0.365624	0.970931	n	b15
19	C5	c872	f	30LP	a	LP	0.0191	12.8923	0.971147	n	b7
27	E1	c2220	m	70LP	c	LP	0.0126	1.23558	0.971218	n	b15
17	A5	c940	m	50LP	b	LP	0.0205	0.410248	0.971356	n	b7
18	D5	c953	f	70HP	c	HP	0.0185	6.79111	0.971669	n	b7
29	E1	c2154	m	50LP	b	LP	0.0139	2.21439	0.971705	n	b15
23	H3	c2212	f	70LP	c	LP	0.0164	0.173859	0.97179	n	b15
15	H7	c752	f	50LP	b	LP	0.0162	2.52842	0.972452	n	b6
21	H3	c1623	m	30HP	a	HP	0.0115	0.339426	0.972541	n	b12
26	H3	c2116	m	30LP	a	LP	0.0169	0.583574	0.972844	n	b15
27	C5	c2091	m	30HP	a	HP	0.0141	0.623848	0.972967	n	b15
26	C7	c2130	f	50HP	b	HP	0.0207	0.608373	0.973617	n	b15
26	D1	c2118	m	30LP	a	LP	0.0126	0.338977	0.973701	n	b15
22	C7	c1754	f	70LP	c	LP	0.0161	0.174258	0.974083	n	b12
27	H3	c2170	m	50LP	b	LP	0.012	0.656689	0.97445	n	b15
27	D7	c2074	m	30HP	a	HP	0.0135	0.141516	0.974608	n	b12
29	G3	c2151	m	50LP	b	LP	0.0135	1.96193	0.974648	n	b15
18	B5	c976	m	70LP	c	LP	0.0163	4.66405	0.974696	n	b7
23	F1	c1709	m	50LP	b	LP	0.0159	0.425858	0.974754	n	b12
29	G1	c2214	f	70LP	c	LP	0.0164	5.70464	0.974935	n	b15
28	B7	c2194	f	70HP	c	HP	0.0169	0.42381	0.975076	n	b15
27	B7	c2168	f	50LP	b	LP	0.0161	0.174195	0.975326	n	b15
28	C7	c2086	f	30HP	a	HP	0.0155	0.36972	0.975655	n	b15
17	B3	c883	m	30LP	a	LP	0.0122	0.350867	0.975697	n	b7
27	D5	c2086	f	30HP	a	HP	0.0155	2.95774	0.975739	n	b15
15	B7	c691	m	30LP	a	LP	0.0127	0.875079	0.975819	n	b6
24	D1	c1671	m	50HP	b	HP	0.0158	0.284304	0.976079	n	b12
15	B3	c802	f	70HP	c	HP	0.0128	0.748324	0.976202	y	b6
21	E3	c913	m	50HP	b	HP	0.0121	0.409557	0.976215	n	b7
26	A5	c2113	f	30LP	a	LP	0.0188	0.496793	0.976418	n	b15
24	F1	c1657	f	30LP	a	LP	0.0164	4.69528	0.97697	n	b12
21	G3	c1731	f	70HP	c	HP	0.0168	1.10153	0.977656	n	b12
25	G1	c1762	f	70LP	c	LP	0.026	0.311313	0.977742	n	b12
21	E1	c1711	f	50LP	b	LP	0.0138	1.74897	0.978148	n	b12
24	B1	c1646	f	30LP	a	LP	0.0189	0.826055	0.978269	n	b12
21	H5	c1688	m	50HP	b	HP	0.0174	0.849833	0.978433	n	b12
26	G3	c2160	m	50LP	b	LP	0.012	0.885394	0.979033	n	b15
29	C1	c2193	m	70HP	c	HP	0.0115	3.99278	0.97906	n	b15
26	G5	c2092	f	30HP	a	HP	0.0151	2.36577	0.979499	n	b15
25	F1	c1653	f	30LP	a	LP	0.0174	0.558821	0.979704	n	b12
18	D1	c938	m	50LP	b	LP	0.0158	0.124259	0.979853	n	b7
24	F5	c1723	f	70HP	c	HP	0.0165	5.06491	0.979895	n	b12
26	C1	c2119	f	30LP	a	LP	0.0195	0.15025	0.979955	n	b15
22	H3	c1757	f	70LP	c	LP	NA	0.281706	0.980147	n	b12
14	G1	c835	m	70LP	c	LP	0.0148	4.57858	0.980678	n	b6
24	H5	c1760	f	70LP	c	LP	0.0162	4.39607	0.98087	n	b12
28	D5	c2195	m	70HP	c	HP	0.0145	2.41288	0.980968	n	b15
25	E1	c1640	f	30HP	a	HP	0.0192	1.12538	0.981015	n	b12
26	H5	c2121	m	50HP	b	HP	0.0123	1.04403	0.981086	n	b15
21	D5	c1656	f	30LP	a	LP	0.0222	0.769373	0.981242	n	b12
28	E5	c2211	m	70LP	c	LP	0.0108	0.460577	0.981348	n	b15
25	C5	c1667	m	30LP	a	LP	0.0135	0.45804	0.981649	n	b12
25	E7	c1690	f	50HP	b	HP	0.018	0.863654	0.98168	n	b12
17	F3	c943	f	70HP	c	HP	0.0214	2.42515	0.981808	n	b7
26	E1	c2109	m	30LP	a	LP	0.0132	0.0725244	0.981839	n	b15
24	C1	c1746	m	70LP	c	LP	0.0137	3.61491	0.982259	n	b12
25	G5	c1705	m	50LP	b	LP	0.0156	1.33791	0.982501	n	b12
23	C7	c1736	f	70HP	c	HP	0.0152	8.03023	0.982524	n	b12
23	E1	c1639	f	30HP	a	HP	0.0181	1.31292	0.982565	n	b12
26	B3	c2087	m	30HP	a	HP	0.0146	0.787442	0.982736	n	b15
21	F1	c1700	f	50LP	b	LP	0.0212	0.335441	0.982837	n	b12
26	F5	c2117	f	30LP	a	LP	0.0181	0.638493	0.982853	n	b15
29	B3	c2198	f	70LP	c	LP	0.0135	1.72766	0.98294	n	b15
14	B3	c766	m	50LP	b	LP	0.0125	1.54242	0.983263	n	b6
17	A3	c934	f	50LP	b	LP	0.0195	2.43172	0.983469	n	b7
29	D3	c2217	f	70LP	c	LP	0.0157	2.33609	0.983491	n	b15
19	F7	c878	f	30LP	a	LP	0.0167	7.30453	0.983503	n	b7
22	D3	c1745	f	70HP	c	HP	0.0183	5.06404	0.98361	n	b12
24	B7	c1704	m	50LP	b	LP	0.0141	0.545507	0.983667	n	b12
17	G7	c892	m	50HP	b	HP	0.0144	5.38143	0.983738	n	b7
27	B3	c2192	f	70HP	c	HP	0.0189	1.01127	0.983807	n	b15
26	F7	c2203	f	70LP	c	LP	0.0157	6.69224	0.983908	n	b15
19	E7	c914	f	50HP	b	HP	0.0195	7.79925	0.983974	n	b7
27	B5	c2179	m	70HP	c	HP	0.0132	3.21949	0.984026	n	b15
27	G3	c2145	m	50HP	b	HP	0.0162	2.57139	0.984121	n	b15
19	C3	c912	f	50HP	b	HP	0.0221	3.14298	0.98435	n	b7
24	A5	c1692	m	50HP	b	HP	0.0135	5.09149	0.984398	n	b12
26	D7	c2114	m	30LP	a	LP	0.0153	1.63975	0.984459	n	b15
19	G7	c843	f	30HP	a	HP	0.02	7.13182	0.984498	n	b7
25	C3	c1725	f	70HP	c	HP	0.0175	2.88963	0.98451	n	b12
25	E3	c1625	m	30HP	a	HP	0.0126	4.04931	0.984528	n	b12
22	A5	c1765	m	70LP	c	LP	0.0128	3.08678	0.984766	n	b12
17	C5	c900	m	50HP	b	HP	0.0147	1.19763	0.984941	n	b7
26	C3	c2206	m	70LP	c	LP	0.0157	1.4375	0.985236	n	b15
24	C5	c1759	f	70LP	c	LP	0.0108	1.14977	0.985301	n	b12
24	B5	c1699	m	50LP	b	LP	0.0176	1.496	0.985386	n	b12
14	B7	c741	f	50HP	b	HP	0.0182	3.20431	0.985389	n	b6
24	H3	c898	f	50HP	b	HP	0.0187	2.188	0.985573	n	b7
24	G1	c901	f	50HP	b	HP	0.0176	5.57019	0.985651	n	b7
22	D1	c1683	m	50HP	b	HP	0.0141	2.76716	0.985778	n	b12
17	D3	c919	m	50LP	b	LP	0.0133	0.88196	0.985784	n	b7
14	D1	c698	f	30LP	a	LP	0.0207	0.521852	0.985896	n	b6
28	E1	c2213	m	70LP	c	LP	0.0134	4.17831	0.985902	n	b15
19	B3	c924	m	50LP	b	LP	0.0212	2.966	0.985938	n	b7
26	A3	c2102	f	30LP	a	LP	0.0186	0.216154	0.985944	n	b15
16	B1	c759	f	50LP	b	LP	0.0178	0.425741	0.985993	y	b6
28	D7	c2165	f	50LP	b	LP	0.0189	0.70589	0.986051	n	b15
14	E1	c765	m	50LP	b	LP	0.0145	1.25151	0.986054	n	b6
25	G3	c1712	m	50LP	b	LP	0.0138	0.660829	0.986254	n	b12
24	C3	c1666	f	30LP	a	LP	0.0166	1.81765	0.98633	n	b12
21	F3	c1732	f	70HP	c	HP	0.0139	0.880828	0.986418	n	b12
24	D5	c1752	f	70LP	c	LP	0.016	5.90993	0.986512	n	b12
25	E5	c1698	f	50HP	b	HP	0.0179	1.77698	0.986677	n	b12
23	B3	c847	f	30HP	a	HP	0.0202	3.63717	0.986951	n	b7
23	G5	c1769	f	70LP	c	LP	0.019	0.305479	0.98697	n	b12
21	C1	c1664	f	30LP	a	LP	0.0182	1.30601	0.987067	n	b12
24	E1	c891	f	50HP	b	HP	0.0191	1.88139	0.987275	n	b7
25	D3	c1670	f	30LP	a	LP	0.018	1.66231	0.987343	n	b12
17	F1	c980	f	70LP	c	LP	0.0174	0.693741	0.987345	n	b7
23	E3	c1751	f	70LP	c	LP	0.016	0.570821	0.987378	n	b12
22	E5	c1756	m	70LP	c	LP	0.0141	0.642152	0.987446	n	b12
19	F5	c854	f	30HP	a	HP	0.02	7.59545	0.987486	n	b7
28	B1	c2139	f	50HP	b	HP	0.0196	4.1277	0.987514	n	b15
14	A1	c830	m	70LP	c	LP	0.0128	1.66751	0.987611	n	b6
22	B1	c1696	m	50HP	b	HP	0.013	0.407483	0.987677	n	b12
26	B5	c2147	m	50LP	b	LP	0.0153	2.05192	0.987783	n	b15
22	G7	c1706	f	50LP	b	LP	0.0182	1.14137	0.988055	n	b12
26	F3	c2129	f	50HP	b	HP	0.0257	0.583028	0.98809	n	b15
25	B1	c910	m	50HP	b	HP	0.0244	2.98931	0.988181	n	b7
22	E3	c1742	f	70HP	c	HP	0.0154	3.89962	0.988321	n	b12
25	F3	c1763	m	70LP	c	LP	0.0134	3.40346	0.988402	n	b12
26	A1	c2150	m	50LP	b	LP	0.0112	1.17725	0.988503	n	b15
24	F3	c904	f	50HP	b	HP	0.0139	4.632	0.98853	n	b7
14	C7	c699	f	30LP	a	LP	0.0173	2.41905	0.98859	n	b6
25	A5	c1755	m	70LP	c	LP	0.0122	0.148336	0.988688	n	b12
14	C1	c769	f	50LP	b	LP	0.0149	1.89086	0.988715	y	b6
23	G3	c1720	m	50LP	b	LP	0.015	1.68958	0.988743	n	b12
14	G5	c693	f	30LP	a	LP	0.022	1.86972	0.988796	n	b6
22	G3	c1663	m	30LP	a	LP	0.0144	1.17915	0.988899	n	b12
19	H7	c841	m	30HP	a	HP	0.0113	5.91801	0.988953	n	b7
14	G3	c768	m	50LP	b	LP	0.0142	1.53182	0.98898	n	b6
21	B3	c941	m	70HP	c	HP	0.0138	1.3992	0.989314	n	b7
23	A1	c1675	f	50HP	b	HP	0.0189	3.09442	0.989377	n	b12
22	F1	c1679	m	50HP	b	HP	0.0145	0.814327	0.989385	n	b12
21	G1	c1729	m	70HP	c	HP	0.014	3.94139	0.989395	n	b12
28	C3	c2085	m	30HP	a	HP	0.0139	3.89243	0.989436	n	b15
23	C3	c1644	f	30HP	a	HP	0.0198	3.26324	0.989472	n	b12
17	A1	c880	m	30LP	a	LP	0.0167	3.39104	0.989508	n	b7
19	D7	c903	f	50HP	b	HP	0.0179	6.62402	0.989672	n	b7
22	C3	c1758	f	70LP	c	LP	0.0189	2.02111	0.989679	n	b12
16	G3	c946	f	70HP	c	HP	0.0176	2.06922	0.989708	n	b7
25	F5	c1658	m	30LP	a	LP	0.0175	2.78374	0.989712	n	b12
19	E3	c966	f	70LP	c	LP	0.024	0.684207	0.989814	n	b7
23	G1	c1676	f	50HP	b	HP	0.0175	3.18552	0.989822	n	b12
22	B5	c1686	f	50HP	b	HP	0.0212	1.13958	0.989883	n	b12
16	D1	c774	f	50LP	b	LP	0.016	0.243058	0.989966	y	b6
23	B7	c1673	f	50HP	b	HP	0.0185	3.25237	0.989984	n	b12
24	G5	c1741	m	70HP	c	HP	0.0145	2.12101	0.990051	n	b12
23	H5	c1735	m	70HP	c	HP	0.0117	3.89318	0.990182	n	b12
23	D1	c1680	NA	50HP	b	HP	0.0207	1.85952	0.990263	n	b12
21	D1	c1718	m	50LP	b	LP	0.0152	2.32748	0.990299	n	b12
17	C7	c931	f	50LP	b	LP	0.0213	7.75296	0.990314	n	b7
22	A1	c1648	f	30LP	a	LP	0.0159	1.23515	0.990353	n	b12
22	G1	c897	m	50HP	b	HP	0.0156	1.86822	0.990437	n	b7
28	G3	c2104	m	30LP	a	LP	0.0142	4.29275	0.990518	n	b15
28	G5	c2199	m	70LP	c	LP	0.0111	3.13963	0.990574	n	b15
18	F1	c885	m	30LP	a	LP	0.0146	3.35982	0.990584	n	b7
17	G1	c922	m	50LP	b	LP	0.0165	1.96429	0.990657	n	b7
21	G5	c2157	m	50LP	b	LP	0.0126	1.1847	0.990734	n	b15
19	E1	c890	m	30LP	a	LP	0.0246	0.592939	0.990754	n	b7
19	B1	c852	m	30HP	a	HP	0.0164	3.33717	0.99103	n	b7
23	A5	c1750	m	70LP	c	LP	0.0134	2.53157	0.991193	n	b12
19	B7	c909	f	50HP	b	HP	0.0185	3.34266	0.991273	n	b7
17	G3	c920	m	50LP	b	LP	0.0142	3.1655	0.991394	n	b7
25	H3	c959	f	70HP	c	HP	0.0152	0.996138	0.991405	n	b7
18	A1	c932	m	50LP	b	LP	0.0171	4.05426	0.991504	n	b7
18	F7	c886	m	30LP	a	LP	0.0138	1.69791	0.991715	n	b7
28	B3	c2156	m	50LP	b	LP	0.0121	4.75794	0.991835	n	b15
14	C3	c828	f	70LP	c	LP	0.0165	1.69577	0.991943	n	b6
17	D1	c871	m	30LP	a	LP	0.013	1.70444	0.991981	n	b7
18	C1	c961	f	70HP	c	HP	0.0167	3.01125	0.991981	n	b7
15	D3	c735	f	50HP	b	HP	0.0151	4.26745	0.991989	n	b6
18	A5	c873	m	30LP	a	LP	0.0167	0.557284	0.992083	n	b7
18	H5	c855	m	30HP	a	HP	0.0178	1.79857	0.99219	n	b7
23	E5	c1687	m	50HP	b	HP	0.0113	2.69496	0.992191	n	b12
14	E5	c727	m	50HP	b	HP	0.0157	2.07279	0.992232	n	b6
17	G5	c917	m	50LP	b	LP	0.0229	1.43042	0.99226	n	b7
22	F3	c2158	f	50LP	b	LP	0.0149	4.16158	0.99234	n	b15
23	C5	c1655	m	30LP	a	LP	0.014	2.10588	0.992427	n	b12
16	E3	c853	f	30HP	a	HP	0.0205	2.23307	0.992684	n	b7
27	E7	c2084	f	30HP	a	HP	0.0154	0.882314	0.992739	n	b15
15	A3	c834	m	70LP	c	LP	0.0115	4.15909	0.992773	n	b6
19	D3	c881	f	30LP	a	LP	0.019	0.987139	0.992792	n	b7
17	B5	c987	f	70LP	c	LP	0.0233	1.31082	0.992851	n	b7
28	F5	c2189	m	70HP	c	HP	0.0136	4.39158	0.992857	n	b15
28	A1	c2106	f	30LP	a	LP	0.0149	7.07599	0.992898	n	b15
18	E3	c957	f	70HP	c	HP	0.0228	1.87995	0.992939	n	b7
15	G3	c754	f	50LP	b	LP	0.0175	2.75255	0.993108	n	b6
22	E1	c1641	m	30HP	a	HP	0.0135	3.89949	0.993154	n	b12
23	D7	c1724	m	70HP	c	HP	0.0128	3.73178	0.99324	n	b12
14	A3	c827	f	70LP	c	LP	0.0156	2.11483	0.993321	n	b6
27	A3	c2133	f	50HP	b	HP	0.0189	1.66127	0.993495	n	b15
18	F3	c860	f	30HP	a	HP	0.0165	7.18107	0.993497	n	b7
16	E1	c762	m	50LP	b	LP	0.0128	1.52936	0.993501	y	b6
17	E1	c864	f	30HP	a	HP	0.0184	4.79039	0.99354	n	b7
18	G5	c874	f	30LP	a	LP	0.0226	0.42569	0.993648	n	b7
16	G1	c825	m	70LP	c	LP	0.0125	1.25838	0.993654	y	b6
23	B5	c1739	m	70HP	c	HP	0.0143	5.80966	0.993775	n	b12
14	G7	c779	m	50LP	b	LP	0.0171	1.10324	0.993795	n	b6
18	F5	c859	f	30HP	a	HP	0.024	1.60598	0.993813	n	b7
20	F1	c951	m	70HP	c	HP	0.0123	1.28164	0.993835	n	b7
28	G1	c2164	m	50LP	b	LP	0.0124	7.92262	0.994268	n	b15
14	F7	c685	m	30HP	a	HP	0.013	2.00493	0.99427	n	b6
28	F1	c2143	f	50HP	b	HP	0.0165	10.637	0.994307	n	b15
18	E7	c942	m	70HP	c	HP	0.0137	2.6241	0.994546	n	b7
16	D3	c958	m	70HP	c	HP	0.0131	2.96429	0.994633	n	b7
17	B7	c977	m	70LP	c	LP	0.0144	1.59422	0.994875	n	b7
20	G1	c973	m	70LP	c	LP	0.0176	3.5572	0.994879	n	b7
20	B1	c865	f	30HP	a	HP	0.0186	3.03271	0.99496	n	b7
15	E3	c725	f	50HP	b	HP	0.0166	1.56662	0.995005	n	b6
26	E5	c2111	m	30LP	a	LP	0.0144	3.39328	0.995077	n	b15
19	A3	c879	m	30LP	a	LP	0.0121	7.98898	0.99524	n	b7
18	H7	c986	m	70LP	c	LP	0.0146	0.472914	0.995272	n	b7
18	B3	c908	f	50HP	b	HP	0.0153	2.71864	0.995302	n	b7
14	E7	c788	m	70HP	c	HP	0.0113	1.65937	0.995428	n	b6
17	E5	c894	f	50HP	b	HP	0.019	2.90179	0.995446	n	b7
14	D5	c737	m	50HP	b	HP	0.0125	3.47294	0.995485	n	b6
19	C7	c921	m	50LP	b	LP	0.027	1.03398	0.995614	n	b7
23	F3	c2103	f	30LP	a	LP	0.0142	2.25626	0.995647	n	b15
23	F7	c1770	f	70LP	c	LP	0.0179	1.69685	0.995764	n	b12
14	A5	c839	m	70LP	c	LP	0.0134	2.10823	0.995798	n	b6
15	C3	c721	m	50HP	b	HP	0.0126	3.87094	0.995803	n	b6
19	C1	c969	m	70LP	c	LP	0.0113	4.53386	0.995906	n	b7
18	A3	c981	f	70LP	c	LP	0.0165	8.25756	0.995935	n	b7
19	A5	c949	m	70HP	c	HP	0.0121	2.13916	0.995953	n	b7
16	A3	c677	f	30HP	a	HP	0.0131	0.943945	0.995958	n	b6
17	E7	c862	f	30HP	a	HP	0.0198	1.78594	0.995999	n	b7
16	H3	c868	m	30LP	a	LP	0.013	5.30486	0.996079	n	b7
17	F5	c899	NA	50HP	b	HP	0.0183	3.21022	0.996133	n	b7
23	H7	c1632	m	30HP	a	HP	0.0136	2.44407	0.996172	n	b12
18	G3	c844	m	30HP	a	HP	0.0128	7.30193	0.996394	n	b7
19	E5	c863	f	30HP	a	HP	0.0179	6.56715	0.996425	n	b7
19	G1	c869	m	30LP	a	LP	0.0134	2.45279	0.996459	n	b7
23	F5	c964	m	70HP	c	HP	0.0154	1.14126	0.996583	n	b7
18	C3	c846	m	30HP	a	HP	0.0174	4.11501	0.996687	n	b7
14	B5	c818	m	70LP	c	LP	0.0133	2.8133	0.996709	n	b6
16	A5	c829	f	70LP	c	LP	0.0149	1.44999	0.996836	n	b6
27	D1	c2076	m	30HP	a	HP	0.0152	0.309849	0.996866	n	b12
18	H3	c884	f	30LP	a	LP	0.0197	0.396475	0.996949	n	b7
16	D5	c784	m	70HP	c	HP	0.0151	2.59916	0.997109	n	b6
20	A1	c982	m	70LP	c	LP	0.0153	3.4009	0.997144	n	b7
18	E1	c867	f	30LP	a	LP	0.0219	0.676798	0.99735	n	b7
16	F1	c767	f	50LP	b	LP	0.0163	0.774911	0.997382	y	b6
22	H5	c2205	f	70LP	c	LP	0.0182	1.34653	0.997389	n	b15
28	F7	c2148	m	50LP	b	LP	0.0143	0.411006	0.9974	n	b15
26	D3	c2183	f	70HP	c	HP	0.0207	0.380785	0.997411	n	b15
16	B3	c749	f	50HP	b	HP	0.014	0.519033	0.997422	n	b6
28	C1	c2163	m	50LP	b	LP	0.0146	0.887731	0.997535	n	b15
19	G5	c967	f	70LP	c	LP	0.0174	1.28165	0.997589	n	b7
19	G3	c970	f	70LP	c	LP	0.0165	4.53081	0.997659	n	b7
20	E3	c985	f	70LP	c	LP	0.0197	4.19344	0.997665	n	b7
28	G7	c2216	f	70LP	c	LP	0.0166	2.1554	0.997758	n	b15
18	B7	c915	m	50HP	b	HP	0.0113	1.69704	0.997948	n	b7
22	D7	c1647	f	30LP	a	LP	0.0168	2.2678	0.998009	n	b12
28	D1	c2124	f	50HP	b	HP	0.0186	2.50887	0.998094	n	b15
23	E7	c1744	m	70HP	c	HP	0.013	6.53854	0.998112	n	b12
16	G5	c686	f	30HP	a	HP	0.0146	3.73088	0.998124	n	b6
19	B5	c954	m	70HP	c	HP	0.0172	4.91193	0.998182	n	b7
17	C1	c842	m	30HP	a	HP	0.0157	1.37091	0.998193	n	b7
16	E5	c796	f	70HP	c	HP	0.014	8.93267	0.998233	n	b6
17	D7	c972	f	70LP	c	LP	0.017	1.61522	0.99825	n	b7
19	H3	c944	f	70HP	c	HP	0.0159	7.08745	0.998296	n	b7
16	H5	c662	f	30HP	a	HP	0.0152	2.33735	0.998305	n	b6
15	F3	c791	m	70HP	c	HP	0.0108	3.15018	0.99831	n	b6
18	G1	c857	f	30HP	a	HP	0.0152	5.92765	0.998515	n	b7
19	F3	c974	m	70LP	c	LP	0.0135	6.96945	0.998517	n	b7
28	C5	c2174	m	70HP	c	HP	0.0135	6.12867	0.998545	n	b15
28	A3	c2171	m	70HP	c	HP	0.0119	3.24963	0.998721	n	b15
16	F3	c963	f	70HP	c	HP	0.0167	5.74106	0.998797	n	b7
17	H3	c950	f	70HP	c	HP	0.0203	5.31409	0.998803	n	b7
20	B3	c960	f	70HP	c	HP	0.0124	1.62839	0.99881	n	b7
16	F5	c682	m	30HP	a	HP	0.0132	4.73657	0.998848	n	b6
19	D5	c935	m	50LP	b	LP	0.015	5.56486	0.99885	n	b7
21	D3	c948	f	70HP	c	HP	0.0159	2.4075	0.998865	n	b7
18	D3	c907	m	50HP	b	HP	0.0164	3.5817	0.998868	n	b7
18	B1	c975	f	70LP	c	LP	0.0194	5.42773	0.998871	n	b7
28	E3	c2094	m	30HP	a	HP	0.0132	1.00606	0.998936	n	b15
27	G1	c2153	f	50LP	b	LP	0.0179	0.392186	0.998953	n	b15
19	H5	c933	m	50LP	b	LP	0.0139	2.29564	0.999161	n	b7
28	H5	c2197	m	70LP	c	LP	0.0136	2.2769	0.999165	n	b15
20	E1	c945	f	70HP	c	HP	0.0157	1.24834	0.999188	n	b7
15	H3	c726	f	50HP	b	HP	0.0189	7.06281	0.999251	n	b6
20	C3	c962	f	70HP	c	HP	0.0181	1.56628	0.999324	n	b7
16	C5	c807	f	70HP	c	HP	0.0157	4.83699	0.99935	n	b6
28	F3	c2072	m	30HP	a	HP	0.0141	1.38701	0.999531	n	b12
28	H7	c2146	m	50LP	b	LP	0.0128	1.64896	0.999554	n	b15
29	B5	c2201	m	70LP	c	LP	0.0115	1.62425	0.999602	n	b15
16	B5	c824	f	70LP	c	LP	0.0197	5.2951	0.999656	n	b6
23	D3	c845	m	30HP	a	HP	0.0211	1.43789	0.999667	n	b7
29	C5	c2149	f	50LP	b	LP	0.014	1.86262	0.999789	n	b15
14	C5	c702	f	30LP	a	LP	0.0163	2.95824	0.999804	n	b6
