# Supplementary material for: Within- and Trans-Generational Effects of Variation in Dietary Macronutrient Content on Life-History Traits in the Moth Plodia interpunctella
Source: PLoS One. 2016 Dec 29;11(12):e0168869. doi: 10.1371/journal.pone.0168869 (PMC5199116; doi:10.1371/journal.pone.0168869)
Supplement: S1 File — The raw data for within-generational experiments (files beginning “within_gen”), transgenerational experiments (files beginning “trans_gen”), and patterns of egg-laying (“fecundity_data”). (ZIP) [file pone.0168869.s004.zip › supporting_information_data/within_gen_weight.xlsx]

## Sheet: total adult life history mod da
unique.id	block	treatment	treatment.cellulose	treatment.protein	weight	gender	pupation.days	pupation.weight	eclosion.days	eclosion.weight	ec.pup
147	b1	70LP	c	LP	0.003	m	33	0.0073	42	0.00452	9
316	b3	70HP	c	HP	0.00367	m	36	0.0081	44	0.0048	8
210	b2	70LP	c	LP	0.003	m	35	0.00828	43	0.0056	8
257	b3	30LP	a	LP	0.00326	m	33	0.0085	41	0.0049	8
1994	b14	50HP	b	HP	0.0036	m	32	0.0086	40	0.0055	8
2006	b14	50LP	b	LP	0.0044	m	26	0.0086	34	0.0055	8
240	b3	30LP	a	LP	0.00403	m	34	0.0087	43	0.0056	9
231	b3	30HP	a	HP	0.00331	m	36	0.0088	44	0.0051	8
151	b2	30HP	a	HP	0.0033	m	29	0.00884	37	0.005	8
2038	b14	70HP	c	HP	0.0046	m	30	0.0089	38	0.0048	8
14	b1	30HP	a	HP	0.0042	m	30	0.0089	38	0.00587	8
2068	b14	70LP	c	LP	0.0039	m	26	0.009	34	0.0048	8
2041	b14	70HP	c	HP	0.0039	m	26	0.009	34	0.0054	8
324	b3	70HP	c	HP	0.00374	m	30	0.009	37	0.0056	7
1971	b14	50HP	b	HP	0.0041	m	29	0.009	36	0.0058	7
2024	b14	70HP	c	HP	0.0044	m	26	0.0091	34	0.0053	8
1968	b14	30LP	a	LP	0.0033	m	36	0.0091	44	0.006	8
137	b1	70LP	c	LP	0.004	m	33	0.0091	40	0.00605	7
179	b2	50HP	b	HP	0.0037	m	35	0.00912	43	0.006	8
193	b2	70HP	c	HP	0.0042	m	36	0.00914	44	0.0058	8
12	b1	30HP	a	HP	0.0039	m	32	0.0093	40	0.00551	8
52	b1	50HP	b	HP	0.003	m	33	0.0093	41	0.00607	8
162	b2	30LP	a	LP	0.0043	m	35	0.00931	43	0.0058	8
143	b1	70LP	c	LP	0.0044	m	29	0.0094	37	0.0053	8
272	b3	50HP	b	HP	0.00327	m	30	0.0094	37	0.0055	7
146	b1	70LP	c	LP	0.0038	m	30	0.0094	38	0.00582	8
1988	b14	50HP	b	HP	0.0039	m	27	0.0095	35	0.0053	8
24	b1	30HP	a	HP	0.0039	m	24	0.0095	33	0.0058	9
34	b1	30LP	a	LP	0.0037	m	25	0.0095	33	0.0065	8
16	b1	30HP	a	HP	0.0033	m	33	0.0095	40	0.00655	7
2046	b14	70LP	c	LP	0.0042	m	33	0.0095	40	0.0069	7
126	b1	70LP	c	LP	0.0045	m	29	0.0096	37	0.00556	8
20	b1	30HP	a	HP	0.0031	m	33	0.0096	41	0.00648	8
185	b2	50LP	b	LP	0.0032	m	38	0.00965	46	0.0065	8
60	b1	50HP	b	HP	0.0035	m	25	0.0097	33	0.0056	8
315	b3	70HP	c	HP	0.0043	m	30	0.0097	38	0.0056	8
31	b1	30LP	a	LP	0.0044	m	26	0.0097	33	0.0067	7
237	b3	30LP	a	LP	0.00314	m	32	0.0098	40	0.0056	8
259	b3	30LP	a	LP	0.00365	m	27	0.0098	35	0.0056	8
313	b3	70HP	c	HP	0.00305	m	28	0.0098	36	0.0058	8
115	b1	70HP	c	HP	0.0046	m	28	0.0098	36	0.0059	8
2042	b14	70HP	c	HP	0.0032	m	31	0.0098	39	0.0059	8
335	b3	70HP	c	HP	0.00402	m	34	0.0099	42	0.0052	8
2043	b14	70HP	c	HP	0.0031	m	27	0.0099	35	0.0055	8
2063	b14	70LP	c	LP	0.004	m	31	0.0099	38	0.0056	7
318	b3	70HP	c	HP	0.00355	m	25	0.0099	33	0.0058	8
2070	b14	70LP	c	LP	0.004	m	27	0.0099	35	0.0064	8
255	b3	30LP	a	LP	0.00342	m	30	0.0099	38	0.0069	8
276	b3	50HP	b	HP	0.00335	m	49	0.0099	57	0.0072	8
141	b1	70LP	c	LP	0.0049	m	26	0.01	35	0.0059	9
291	b3	50LP	b	LP	0.0034	m	22	0.01	31	0.0063	9
2055	b14	70LP	c	LP	0.0037	m	26	0.01	33	0.0065	7
258	b3	30LP	a	LP	0.00304	m	31	0.01	38	0.0066	7
227	b3	30HP	a	HP	0.00344	m	25	0.01	33	0.0067	8
1999	b14	50LP	b	LP	0.0038	m	33	0.01	41	0.0069	8
22	b1	30HP	a	HP	0.0044	m	33	0.01	41	0.00695	8
2028	b14	70HP	c	HP	0.0041	m	29	0.0101	36	0.006	7
2050	b14	70LP	c	LP	0.0037	m	27	0.0101	35	0.0065	8
1949	b14	30LP	a	LP	0.0039	m	31	0.0101	38	0.0069	7
241	b3	30LP	a	LP	0.00375	m	30	0.0102	37	0.0056	7
48	b1	30LP	a	LP	0.0032	m	31	0.0102	39	0.00598	8
333	b3	70HP	c	HP	0.00341	m	27	0.0102	35	0.0061	8
1933	b14	30HP	a	HP	0.005	m	32	0.0102	39	0.0062	7
219	b3	30HP	a	HP	0.00381	m	22	0.0102	31	0.0065	9
232	b3	30HP	a	HP	0.00381	m	32	0.0102	39	0.0066	7
2053	b14	70LP	c	LP	0.0043	m	25	0.0102	32	0.0068	7
69	b1	50HP	b	HP	0.0036	m	32	0.0103	39	0.00587	7
38	b1	30LP	a	LP	0.0039	m	24	0.0104	33	0.0057	9
357	b3	70LP	c	LP	0.00364	m	34	0.0104	42	0.0063	8
1948	b14	30LP	a	LP	0.0037	m	29	0.0104	37	0.0063	8
1969	b14	30LP	a	LP	0.0042	m	28	0.0104	35	0.0065	7
203	b2	70LP	c	LP	0.0046	m	31	0.01044	39	0.0064	8
2060	b14	70LP	c	LP	0.0037	m	25	0.0105	32	0.0064	7
347	b3	70LP	c	LP	0.00341	m	25	0.0105	33	0.0065	8
46	b1	30LP	a	LP	0.0042	m	24	0.0105	33	0.0067	9
2040	b14	70HP	c	HP	0.0045	f	31	0.0105	38	0.0071	7
136	b1	70LP	c	LP	0.005	f	30	0.0105	38	0.00786	8
220	b3	30HP	a	HP	0.00341	m	28	0.0106	36	0.0063	8
234	b3	30HP	a	HP	0.00412	m	24	0.0107	31	0.0055	7
2005	b14	50LP	b	LP	0.0044	m	26	0.0107	34	0.0058	8
1987	b14	50HP	b	HP	0.003	m	29	0.0107	37	0.0059	8
278	b3	50HP	b	HP	0.00405	m	25	0.0107	34	0.0061	9
2015	b14	50LP	b	LP	0.0039	m	28	0.0107	36	0.0064	8
87	b1	50LP	b	LP	0.0045	m	30	0.0107	38	0.0065	8
2057	b14	70LP	c	LP	0.0046	m	27	0.0107	34	0.0067	7
15	b1	30HP	a	HP	0.0031	m	29	0.0107	36	0.007	7
1925	b14	30HP	a	HP	0.0042	m	29	0.0107	36	0.0073	7
2026	b14	70HP	c	HP	0.0034	f	25	0.0107	33	0.0078	8
130	b1	70LP	c	LP	0.0039	m	26	0.0108	35	0.006	9
2018	b14	50LP	b	LP	0.0045	m	27	0.0108	34	0.0061	7
354	b3	70LP	c	LP	0.00382	m	27	0.0108	35	0.0066	8
79	b1	50LP	b	LP	0.0047	m	25	0.0108	33	0.0067	8
303	b3	50LP	b	LP	0.00376	m	33	0.0108	41	0.0069	8
1953	b14	30LP	a	LP	0.0032	m	31	0.0108	38	0.0081	7
268	b3	50HP	b	HP	0.00486	m	26	0.0109	34	0.0062	8
121	b1	70HP	c	HP	0.0044	m	28	0.0109	38	0.0064	10
36	b1	30LP	a	LP	0.0034	m	29	0.0109	37	0.00646	8
1944	b14	30HP	a	HP	0.0039	m	34	0.0109	41	0.0072	7
1967	b14	30LP	a	LP	0.003	m	30	0.0109	37	0.0073	7
235	b3	30HP	a	HP	0.00324	f	31	0.0109	38	0.0083	7
43	b1	30LP	a	LP	0.0045	f	26	0.0109	33	0.0084	7
200	b2	70HP	c	HP	0.0032	m	29	0.01094	38	0.00605	9
163	b2	30LP	a	LP	0.0038	m	26	0.01097	35	0.00618	9
91	b1	50LP	b	LP	0.0042	m	33	0.011	41	0.00572	8
124	b1	70HP	c	HP	0.0048	m	29	0.011	37	0.00614	8
11	b1	30HP	a	HP	0.0038	m	26	0.011	35	0.0065	9
127	b1	70LP	c	LP	0.0044	m	26	0.011	34	0.0065	8
1926	b14	30HP	a	HP	0.0044	m	32	0.011	40	0.0065	8
23	b1	30HP	a	HP	0.004	m	34	0.011	43	0.00688	9
2031	b14	70HP	c	HP	0.003	m	31	0.011	38	0.007	7
1932	b14	30HP	a	HP	0.0038	f	29	0.011	37	0.0081	8
1978	b14	50HP	b	HP	0.0043	m	25	0.0111	33	0.0061	8
145	b1	70LP	c	LP	0.0044	m	26	0.0111	34	0.0067	8
108	b1	70HP	c	HP	0.0038	m	24	0.0111	33	0.0069	9
2009	b14	50LP	b	LP	0.0033	f	30	0.0111	38	0.0082	8
181	b2	50LP	b	LP	0.0037	m	33	0.01115	42	0.0071	9
261	b3	50HP	b	HP	0.0031	m	25	0.0112	34	0.0064	9
212	b3	30HP	a	HP	0.00473	m	24	0.0112	NA	0.0065	NA
2062	b14	70LP	c	LP	0.0033	m	27	0.0112	35	0.0067	8
359	b3	70LP	c	LP	0.00419	m	31	0.0112	39	0.0068	8
1981	b14	50HP	b	HP	0.0034	m	29	0.0112	36	0.0072	7
339	b3	70LP	c	LP	0.00369	f	33	0.0112	41	0.0081	8
248	b3	30LP	a	LP	0.00326	f	33	0.0112	40	0.0083	7
346	b3	70LP	c	LP	0.00351	f	35	0.0112	43	0.0085	8
290	b3	50LP	b	LP	0.00407	m	24	0.0113	32	0.0059	8
81	b1	50LP	b	LP	0.0044	m	28	0.0113	36	0.0065	8
224	b3	30HP	a	HP	0.00317	m	25	0.0113	34	0.0065	9
249	b3	30LP	a	LP	0.00388	m	27	0.0113	35	0.0066	8
294	b3	50LP	b	LP	0.00408	m	25	0.0113	34	0.0067	9
94	b1	50LP	b	LP	0.0039	m	27	0.0113	36	0.0072	9
53	b1	50HP	b	HP	0.0033	m	25	0.0113	33	0.0073	8
2047	b14	70LP	c	LP	0.0032	m	26	0.0114	34	0.0064	8
59	b1	50HP	b	HP	0.0034	m	29	0.0114	35	0.0065	6
285	b3	50HP	b	HP	0.0046	m	25	0.0114	33	0.0066	8
353	b3	70LP	c	LP	0.00339	m	26	0.0114	35	0.0066	9
75	b1	50HP	b	HP	0.0037	m	24	0.0114	33	0.0068	9
314	b3	70HP	c	HP	0.00373	m	25	0.0114	33	0.0068	8
331	b3	70HP	c	HP	0.0045	m	24	0.0114	32	0.0068	8
1986	b14	50HP	b	HP	0.0046	m	26	0.0114	33	0.0069	7
2019	b14	50LP	b	LP	0.0041	m	26	0.0114	34	0.0069	8
296	b3	50LP	b	LP	0.00365	m	25	0.0114	33	0.0071	8
325	b3	70HP	c	HP	0.00364	m	31	0.0114	39	0.0077	8
104	b1	70HP	c	HP	0.0041	m	30	0.0115	38	0.00627	8
106	b1	70HP	c	HP	0.0046	m	24	0.0115	33	0.0063	9
2033	b14	70HP	c	HP	0.0039	m	24	0.0115	32	0.0065	8
340	b3	70LP	c	LP	0.00304	m	26	0.0115	34	0.0068	8
7	b1	30HP	a	HP	0.003	m	30	0.0115	37	0.00863	7
182	b2	50LP	b	LP	0.0042	m	32	0.01152	39	0.0075	7
289	b3	50LP	b	LP	0.00378	m	25	0.0116	34	0.0064	9
286	b3	50LP	b	LP	0.00346	m	25	0.0116	33	0.0067	8
343	b3	70LP	c	LP	0.00414	m	22	0.0116	30	0.0067	8
138	b1	70LP	c	LP	0.0041	m	28	0.0116	36	0.0069	8
355	b3	70LP	c	LP	0.00373	m	30	0.0116	38	0.0069	8
350	b3	70LP	c	LP	0.00405	m	23	0.0116	32	0.0071	9
1966	b14	30LP	a	LP	0.0043	m	25	0.0116	32	0.0071	7
332	b3	70HP	c	HP	0.00456	f	30	0.0116	38	0.0085	8
2029	b14	70HP	c	HP	0.0045	m	30	0.0117	37	0.0064	7
85	b1	50LP	b	LP	0.0037	m	29	0.0118	37	0.00691	8
26	b1	30LP	a	LP	0.0039	m	24	0.0118	33	0.0071	9
47	b1	30LP	a	LP	0.0041	m	31	0.0118	39	0.00715	8
349	b3	70LP	c	LP	0.00348	m	25	0.0118	33	0.0075	8
221	b3	30HP	a	HP	0.00302	f	31	0.0118	39	0.0079	8
5	b1	30HP	a	HP	0.003	m	31	0.0119	40	0.00636	9
256	b3	30LP	a	LP	0.0037	m	28	0.0119	36	0.0069	8
283	b3	50HP	b	HP	0.00477	m	25	0.0119	33	0.0069	8
89	b1	50LP	b	LP	0.0043	m	25	0.0119	33	0.0076	8
274	b3	50HP	b	HP	0.00347	m	23	0.0119	31	0.0077	8
178	b2	50HP	b	HP	0.0038	m	25	0.01191	33	0.00677	8
202	b2	70LP	c	LP	0.0036	m	31	0.01196	38	0.00799	7
2030	b14	70HP	c	HP	0.0035	m	32	0.012	40	0.0064	8
320	b3	70HP	c	HP	0.00368	m	25	0.012	34	0.0071	9
1942	b14	30HP	a	HP	0.0045	f	33	0.012	41	0.009	8
270	b3	50HP	b	HP	0.00356	m	25	0.0121	34	0.0066	9
211	b3	30HP	a	HP	0.00369	m	25	0.0121	33	0.0072	8
90	b1	50LP	b	LP	0.0048	f	32	0.0121	40	0.00935	8
166	b2	30LP	a	LP	0.0031	m	30	0.01219	38	0.0071	8
310	b3	50LP	b	LP	0.00354	m	25	0.0122	34	0.0066	9
247	b3	30LP	a	LP	0.00373	m	27	0.0122	35	0.0071	8
338	b3	70LP	c	LP	0.00327	m	26	0.0122	33	0.0076	7
2067	b14	70LP	c	LP	0.0043	m	27	0.0122	34	0.0077	7
275	b3	50HP	b	HP	0.00429	m	26	0.0122	33	0.0082	7
37	b1	30LP	a	LP	0.0041	f	26	0.0122	35	0.0083	9
356	b3	70LP	c	LP	0.00359	m	27	0.0122	NA	NA	NA
103	b1	70HP	c	HP	0.0039	m	25	0.0123	35	0.0071	10
41	b1	30LP	a	LP	0.0042	m	26	0.0123	33	0.0082	7
195	b2	70HP	c	HP	0.004	m	26	0.01234	34	0.00728	8
1945	b14	30HP	a	HP	0.0037	m	24	0.0124	32	0.0067	8
282	b3	50HP	b	HP	0.00333	m	25	0.0124	34	0.0068	9
1992	b14	50HP	b	HP	0.0046	m	25	0.0124	32	0.0073	7
2023	b14	70HP	c	HP	0.0035	f	33	0.0124	41	0.0083	8
322	b3	70HP	c	HP	0.00462	f	30	0.0124	36	0.0097	6
125	b1	70HP	c	HP	0.004	m	30	0.0125	38	0.00815	8
2004	b14	50LP	b	LP	0.0034	m	32	0.0125	39	0.0083	7
327	b3	70HP	c	HP	0.00357	f	32	0.0125	40	0.0086	8
209	b2	70LP	c	LP	0.0041	f	29	0.01256	37	0.00894	8
267	b3	50HP	b	HP	0.00357	f	30	0.0126	38	0.0086	8
309	b3	50LP	b	LP	0.00348	f	27	0.0126	35	0.0088	8
222	b3	30HP	a	HP	0.003	m	42	0.0126	52	0.0094	10
40	b1	30LP	a	LP	0.0031	f	35	0.0126	42	0.00954	7
4	b1	30HP	a	HP	0.0031	m	29	0.0127	37	0.00706	8
2000	b14	50LP	b	LP	0.0032	m	25	0.0127	32	0.0077	7
105	b1	70HP	c	HP	0.0049	m	28	0.0128	36	0.0073	8
1924	b14	30HP	a	HP	0.0033	m	27	0.0128	34	0.0075	7
1995	b14	50HP	b	HP	0.0036	f	29	0.0128	37	0.0091	8
2007	b14	50LP	b	LP	0.0039	f	28	0.0128	35	0.0093	7
2051	b14	70LP	c	LP	0.0031	f	29	0.0128	37	0.0095	8
33	b1	30LP	a	LP	0.0033	f	31	0.0128	38	0.0097	7
131	b1	70LP	c	LP	0.0047	f	26	0.0129	NA	0.0089	NA
244	b3	30LP	a	LP	0.00312	f	25	0.0129	33	0.0092	8
1955	b14	30LP	a	LP	0.003	m	24	0.013	32	0.0072	8
1961	b14	30LP	a	LP	0.0047	f	26	0.013	33	0.0098	7
165	b2	30LP	a	LP	0.0048	m	28	0.01306	36	0.00767	8
271	b3	50HP	b	HP	0.004	m	24	0.0131	33	0.0077	9
1930	b14	30HP	a	HP	0.004	m	25	0.0132	33	0.0063	8
304	b3	50LP	b	LP	0.00453	m	30	0.0132	38	0.0079	8
1954	b14	30LP	a	LP	0.0038	f	33	0.0132	40	0.0095	7
2044	b14	70HP	c	HP	0.0049	f	25	0.0132	32	0.0095	7
262	b3	50HP	b	HP	0.00337	f	28	0.0132	36	0.0096	8
2035	b14	70HP	c	HP	0.005	f	24	0.0132	31	0.01	7
61	b1	50HP	b	HP	0.003	f	29	0.0132	37	0.01029	8
1973	b14	50HP	b	HP	0.0033	f	30	0.0133	37	0.0094	7
148	b1	70LP	c	LP	0.0038	f	34	0.0133	42	0.0098	8
1979	b14	50HP	b	HP	0.0041	f	30	0.0133	37	0.0098	7
113	b1	70HP	c	HP	0.0038	m	26	0.0134	36	0.0081	10
2027	b14	70HP	c	HP	0.0039	f	31	0.0134	39	0.0082	8
144	b1	70LP	c	LP	0.005	f	33	0.0134	40	0.00985	7
2021	b14	70HP	c	HP	0.0042	f	27	0.0134	34	0.0103	7
1972	b14	50HP	b	HP	0.0042	m	27	0.0135	34	0.008	7
2017	b14	50LP	b	LP	0.0035	f	24	0.0135	31	0.009	7
2037	b14	70HP	c	HP	0.003	f	33	0.0135	40	0.0093	7
311	b3	70HP	c	HP	0.00452	f	37	0.0135	45	0.0094	8
284	b3	50HP	b	HP	0.00456	f	30	0.0135	37	0.0098	7
1931	b14	30HP	a	HP	0.005	f	27	0.0136	35	0.009	8
307	b3	50LP	b	LP	0.0039	f	25	0.0136	33	0.0095	8
39	b1	30LP	a	LP	0.0049	f	29	0.0136	37	0.00964	8
360	b3	70LP	c	LP	0.00304	f	31	0.0136	38	0.0112	7
78	b1	50LP	b	LP	0.0035	m	26	0.0137	36	0.0069	10
188	b2	50LP	b	LP	0.0037	m	26	0.0137	35	0.00783	9
2032	b14	70HP	c	HP	0.0039	m	27	0.0137	34	0.0082	7
120	b1	70HP	c	HP	0.0035	f	31	0.0137	39	0.01047	8
191	b2	70HP	c	HP	0.0038	f	25	0.01377	34	0.00992	9
321	b3	70HP	c	HP	0.00437	m	27	0.0138	35	0.0077	8
134	b1	70LP	c	LP	0.0043	f	30	0.0138	38	0.0091	8
86	b1	50LP	b	LP	0.004	f	27	0.0138	35	0.0099	8
1956	b14	30LP	a	LP	0.005	f	27	0.0138	34	0.01	7
1940	b14	30HP	a	HP	0.0043	f	30	0.0138	37	0.0107	7
299	b3	50LP	b	LP	0.00458	f	25	0.0138	33	0.0109	8
250	b3	30LP	a	LP	0.00315	m	25	0.0139	33	0.0081	8
319	b3	70HP	c	HP	0.00473	f	28	0.0139	36	0.01	8
242	b3	30LP	a	LP	0.00345	f	27	0.0139	35	0.0101	8
29	b1	30LP	a	LP	0.003	f	27	0.0139	35	0.0106	8
292	b3	50LP	b	LP	0.00496	f	23	0.014	32	0.0097	9
1997	b14	50LP	b	LP	0.0049	f	26	0.014	34	0.0098	8
301	b3	50LP	b	LP	0.00407	f	26	0.014	33	0.0099	7
329	b3	70HP	c	HP	0.00326	f	31	0.014	39	0.0107	8
192	b2	70HP	c	HP	0.0042	m	27	0.01401	35	0.00955	8
312	b3	70HP	c	HP	0.00355	f	28	0.0141	36	0.01	8
2034	b14	70HP	c	HP	0.0031	f	31	0.0141	38	NA	7
168	b2	30LP	a	LP	0.0037	f	27	0.01418	36	0.01002	9
58	b1	50HP	b	HP	0.0031	m	29	0.0142	37	0.00762	8
1938	b14	30HP	a	HP	0.0043	m	27	0.0142	35	0.0077	8
305	b3	50LP	b	LP	0.00428	f	25	0.0143	33	0.01	8
1970	b14	30LP	a	LP	0.0031	f	26	0.0144	34	0.0102	8
251	b3	30LP	a	LP	0.00304	f	30	0.0144	36	0.0107	6
201	b2	70LP	c	LP	0.0044	f	28	0.01447	35	0.01099	7
226	b3	30HP	a	HP	0.00426	f	25	0.0145	34	0.0088	9
245	b3	30LP	a	LP	0.00318	m	25	0.0146	33	0.0077	8
1941	b14	30HP	a	HP	0.0039	m	24	0.0146	31	0.008	7
184	b2	50LP	b	LP	0.0039	f	27	0.01462	35	0.01098	8
2025	b14	70HP	c	HP	0.004	m	27	0.0147	35	0.0079	8
273	b3	50HP	b	HP	0.00428	m	41	0.0147	52	0.0086	11
139	b1	70LP	c	LP	0.0048	f	33	0.0148	41	0.01035	8
92	b1	50LP	b	LP	0.0048	f	26	0.0148	34	0.0114	8
348	b3	70LP	c	LP	0.00371	f	28	0.0148	35	0.0115	7
225	b3	30HP	a	HP	0.00492	f	25	0.0149	33	0.0105	8
293	b3	50LP	b	LP	0.00399	f	25	0.0149	33	0.0106	8
302	b3	50LP	b	LP	0.00345	f	25	0.0149	34	0.0108	9
1950	b14	30LP	a	LP	0.005	f	26	0.0149	34	0.0114	8
101	b1	70HP	c	HP	0.0038	f	27	0.015	35	0.0104	8
122	b1	70HP	c	HP	0.0048	f	32	0.015	40	0.01085	8
277	b3	50HP	b	HP	0.0039	f	23	0.015	31	0.0112	8
80	b1	50LP	b	LP	0.0041	f	33	0.015	40	0.01141	7
337	b3	70LP	c	LP	0.00405	f	27	0.0151	35	0.0111	8
84	b1	50LP	b	LP	0.0047	f	30	0.0151	38	0.01125	8
1936	b14	30HP	a	HP	0.0041	f	26	0.0151	38	0.0114	12
150	b1	70LP	c	LP	0.004	f	30	0.0151	38	0.01152	8
194	b2	70HP	c	HP	0.0047	f	26	0.01518	35	0.01033	9
1934	b14	30HP	a	HP	0.0046	m	28	0.0152	36	0.0079	8
189	b2	50LP	b	LP	0.0047	f	32	0.01529	39	0.0109	7
71	b1	50HP	b	HP	0.0033	f	29	0.0153	39	0.01022	10
98	b1	50LP	b	LP	0.0042	f	29	0.0153	37	0.01061	8
2066	b14	70LP	c	LP	0.0039	f	26	0.0153	33	0.0109	7
2036	b14	70HP	c	HP	0.003	f	30	0.0154	37	0.0108	7
246	b3	30LP	a	LP	0.00383	f	28	0.0154	35	0.012	7
10	b1	30HP	a	HP	0.0039	f	29	0.0155	36	0.0117	7
308	b3	50LP	b	LP	0.00305	f	23	0.0156	32	0.0102	9
2010	b14	50LP	b	LP	0.0038	f	26	0.0156	34	0.0112	8
183	b2	50LP	b	LP	0.004	f	27	0.01566	35	0.01144	8
158	b2	30HP	a	HP	0.0042	f	29	0.01571	37	0.01157	8
169	b2	30LP	a	LP	0.0046	f	27	0.01577	35	0.01203	8
1959	b14	30LP	a	LP	0.0038	m	25	0.0158	32	0.0089	7
57	b1	50HP	b	HP	0.0033	f	31	0.0158	39	0.01099	8
177	b2	50HP	b	HP	0.0039	f	27	0.0158	36	0.01138	9
236	b3	30LP	a	LP	0.00329	f	25	0.0158	33	0.0114	8
49	b1	30LP	a	LP	0.0047	f	27	0.0159	36	0.0114	9
51	b1	50HP	b	HP	0.0038	f	31	0.0159	39	0.01154	8
156	b2	30HP	a	HP	0.0047	f	30	0.01596	38	0.01199	8
157	b2	30HP	a	HP	0.0046	m	52	0.016	61	0.0092	9
351	b3	70LP	c	LP	0.00487	f	27	0.016	35	0.0116	8
3	b1	30HP	a	HP	0.0035	f	33	0.016	41	0.01178	8
117	b1	70HP	c	HP	0.0032	f	35	0.0161	37	0.00771	2
358	b3	70LP	c	LP	0.00324	f	30	0.0161	37	0.0127	7
164	b2	30LP	a	LP	0.0037	m	48	0.0162	57	0.0097	9
1991	b14	50HP	b	HP	0.0034	f	29	0.0162	37	0.0117	8
174	b2	50HP	b	HP	0.0037	f	26	0.01623	34	0.01192	8
175	b2	50HP	b	HP	0.003	f	27	0.01667	35	0.01201	8
2001	b14	50LP	b	LP	0.0043	f	25	0.0167	32	0.0122	7
17	b1	30HP	a	HP	0.0046	f	30	0.0167	37	0.01317	7
238	b3	30LP	a	LP	0.00416	m	38	0.0168	47	0.0099	9
198	b2	70HP	c	HP	0.0042	f	29	0.01702	37	0.01261	8
265	b3	50HP	b	HP	0.00458	f	24	0.0171	32	0.0112	8
67	b1	50HP	b	HP	0.0043	f	26	0.0171	33	0.0123	7
205	b2	70LP	c	LP	0.0034	f	27	0.01728	36	0.01219	9
180	b2	50HP	b	HP	0.0033	f	27	0.0174	36	0.01285	9
306	b3	50LP	b	LP	0.00405	m	46	0.0175	54	0.011	8
173	b2	50HP	b	HP	0.0034	f	26	0.01755	35	0.01276	9
187	b2	50LP	b	LP	0.0041	f	31	0.01778	39	0.0123	8
63	b1	50HP	b	HP	0.0038	f	26	0.0179	36	0.0118	10
64	b1	50HP	b	HP	0.0041	f	27	0.018	35	0.0128	8
252	b3	30LP	a	LP	0.00424	f	28	0.018	36	0.0133	8
1990	b14	50HP	b	HP	0.0047	m	25	0.0181	32	0.0073	7
1975	b14	50HP	b	HP	0.0046	f	30	0.0184	37	0.013	7
159	b2	30HP	a	HP	0.0034	f	27	0.01842	36	0.0132	9
253	b3	30LP	a	LP	0.00389	m	43	0.0187	51	0.0107	8
1996	b14	50LP	b	LP	0.0037	f	26	0.0193	33	0.0114	7
1935	b14	30HP	a	HP	0.0043	f	27	0.0205	33	0.0144	6
176	b2	50HP	b	HP	0.0032	NA	35	0.02092	44	0.014	9
345	b3	70LP	c	LP	0.00364	NA	23	0.0216	35	0.0127	12
6	b1	30HP	a	HP	0.0031	f	47	0.02237	55	0.0165	8
161	b2	30LP	a	LP	0.003	f	51	0.0231	60	0.0171	9
204	b2	70LP	c	LP	0.0037	m	36	0.00811	44	0.0047	8
70	b1	50HP	b	HP	0.0039	m	29	NA	37	0.00719	8
